# Supplementary material for: ﻿Four new Parasterope (Ostracoda, Myodocopina) from the Northwest Pacific and their phylogeny based on 16S rRNA
Source: Zookeys. 2022 Apr 13;1095:13–42. doi: 10.3897/zookeys.1095.77996 (PMC9021157; doi:10.3897/zookeys.1095.77996)
Supplement: XML Treatment for Parasterope busanensis [file zookeys.1095.77996-treatment1.xml]

<!DOCTYPE tp:taxon-treatment
  PUBLIC "-//TaxonX//DTD Taxonomic Treatment Publishing DTD v0 20100105//EN" "tax-treatment-NSO.dtd">
<tp:taxon-treatment xmlns:tp="http://www.plazi.org/taxpub"><tp:treatment-meta><kwd-group><label>Taxon classification</label><kwd>
                <named-content content-type="kingdom">Animalia</named-content>
              </kwd><kwd>
                <named-content content-type="order">Myodocopida</named-content>
              </kwd><kwd>
                <named-content content-type="family">Cylindroleberididae</named-content>
              </kwd></kwd-group><mixed-citation publication-type="journal"><person-group><name><surname>Pham</surname><given-names>Huyen T. M.</given-names></name><name><surname>Karanovic</surname><given-names>Ivana</given-names></name></person-group><article-title>﻿Four new <italic><tp:taxon-name><tp:taxon-name-part taxon-name-part-type="genus" reg="Parasterope">Parasterope</tp:taxon-name-part></tp:taxon-name></italic> (<tp:taxon-name><tp:taxon-name-part taxon-name-part-type="class">Ostracoda</tp:taxon-name-part></tp:taxon-name>, <tp:taxon-name><tp:taxon-name-part taxon-name-part-type="suborder">Myodocopina</tp:taxon-name-part></tp:taxon-name>) from the Northwest Pacific and their phylogeny based on 16S rRNA</article-title><source>Zookeys</source><day>13</day><month>04</month><year>2022</year><volume>1095</volume><fpage>13</fpage><lpage>42</lpage><pub-id pub-id-type="doi">10.3897/zookeys.1095.77996</pub-id></mixed-citation></tp:treatment-meta><tp:nomenclature><label>﻿</label><tp:taxon-name>
              <object-id xmlns:xlink="http://www.w3.org/1999/xlink" content-type="arpha" xlink:type="simple">2865C2CC-5A01-5C82-A571-07458A567434</object-id>
              <tp:taxon-name-part taxon-name-part-type="genus" reg="Parasterope">Parasterope</tp:taxon-name-part>
              <tp:taxon-name-part taxon-name-part-type="species" reg="busanensis">busanensis</tp:taxon-name-part>
              <object-id xmlns:xlink="http://www.w3.org/1999/xlink" content-type="zoobank" xlink:type="simple">http://zoobank.org/E03199FB-A217-4451-B924-45A64817C83B</object-id>
            </tp:taxon-name><tp:taxon-status xmlns:xlink="http://www.w3.org/1999/xlink" xlink:type="simple">sp. nov.</tp:taxon-status><xref ref-type="fig" rid="F2">Figs 2</xref><xref ref-type="fig" rid="F3">, 3</xref><xref ref-type="fig" rid="F4">, 4</xref></tp:nomenclature><tp:treatment-sec sec-type="material" id="SECID0EL2AG"><title>Specimens examined.</title><p><bold><italic>Holotype</italic></bold> female dissected on one slide, shells on <abbrev xmlns:xlink="http://www.w3.org/1999/xlink" xlink:title="scanning electron microscope" id="ABBRID0EW2AG" xlink:type="simple">SEM</abbrev> stub (<named-content xmlns:xlink="http://www.w3.org/1999/xlink" content-type="dwc:institutional_code" xlink:title="National Institute of the Biological Resources" xlink:href="http://grbio.org/institution/national-institute-biological-resources-0" xlink:type="simple">NIBR</named-content> IV 0000879898_1). <bold><italic>Paratypes</italic></bold>: three males and one female dissected on one slide, shells on <abbrev xmlns:xlink="http://www.w3.org/1999/xlink" xlink:title="scanning electron microscope" id="ABBRID0EC3AG" xlink:type="simple">SEM</abbrev> stub (<named-content xmlns:xlink="http://www.w3.org/1999/xlink" content-type="dwc:institutional_code" xlink:title="National Institute of the Biological Resources" xlink:href="http://grbio.org/institution/national-institute-biological-resources-0" xlink:type="simple">NIBR</named-content> IV 0000879898_2;3;4 &amp;5). All from the type locality: South Korea, Busan, Min-rack harbor (<named-content xmlns:xlink="http://www.w3.org/1999/xlink" content-type="dwc:verbatimCoordinates" xlink:type="simple"><named-content content-type="geo-json" specific-use="{&#34;type&#34;:&#34;Point&#34;,&#34;coordinates&#34;:[129.127333,35.153306]}" id="NCID0EO3AG" xlink:type="simple">35°09'11.9"N, 129°07'38.4"E</named-content></named-content>), collected by the Marin Biodiversity Institute of Korea (<abbrev xmlns:xlink="http://www.w3.org/1999/xlink" content-type="institution" xlink:title="Marine Biodiversity Institute of Korea" id="ABBRID0ET3AG" xlink:type="simple">MABIK</abbrev>) on 11 April 2019.</p></tp:treatment-sec><tp:treatment-sec sec-type="etymology" id="SECID0EY3AG"><title>Etymology.</title><p>This species is named in reference to the type locality. It is used as an adjective for a place, with the Latin suffix -<italic>ensis</italic>.</p></tp:treatment-sec><tp:treatment-sec sec-type="diagnosis" id="SECID0EA4AG"><title>Diagnosis.</title><p>Surface of the shell mostly smooth. Posterior infold of the carapace with a broad shelf. Dorsal margin rounded in both female and male. Posterior end clearly wider than anterior. Lateral eye well developed with black pigmented ommatidia. <abbrev xmlns:xlink="http://www.w3.org/1999/xlink" xlink:title="first antenna" id="ABBRID0EG4AG" xlink:type="simple">A1</abbrev> 8-segmented without d-bristle on the 8<sup>th</sup> joint. Uropodal lamellae with nine claws.</p></tp:treatment-sec><tp:treatment-sec sec-type="description" id="SECID0EM4AG"><title>Description.</title><p><bold>Female.</bold> Shell (Fig. <xref ref-type="fig" rid="F2">2a–f</xref>) Carapace oval, broadening at posterior, greatest height near middle, carapace length 1.25 mm, height 0.94 mm. Nine small horn-like spines near dorsal margin. Posterior infold between broad list and valve margin without setae.</p><fig id="F2" position="float" orientation="portrait"><object-id xmlns:xlink="http://www.w3.org/1999/xlink" content-type="doi" xlink:type="simple">10.3897/zookeys.1095.77996.figure2</object-id><object-id xmlns:xlink="http://www.w3.org/1999/xlink" content-type="arpha" xlink:type="simple">4A699D67-EA65-554D-A3CA-067BDA17437C</object-id><label>Figure 2.</label><caption><p>Light microscopy and scanning electron microscopy images of <italic><tp:taxon-name><tp:taxon-name-part taxon-name-part-type="genus" reg="Parasterope">Parasterope</tp:taxon-name-part><tp:taxon-name-part taxon-name-part-type="species" reg="busanensis">busanensis</tp:taxon-name-part></tp:taxon-name></italic> sp. nov. <bold>a–f</bold> holotype female adult: <bold>a</bold> External view <bold>b</bold> Lateral view from left valve <bold>c</bold> Spines on dorsal margin <bold>d</bold> Internal view of anterior part <bold>e</bold><abbrev xmlns:xlink="http://www.w3.org/1999/xlink" xlink:title="fifth limb" id="ABBRID0EX5AG" xlink:type="simple">L5</abbrev> ventral section <bold>f</bold> Internal view of posterior part <bold>g, h</bold> paratype male adult: <bold>g</bold> External view <bold>h</bold> Lateral view from right valve <bold>i</bold> Internal view of left valve.</p></caption><graphic xmlns:xlink="http://www.w3.org/1999/xlink" xlink:href="zookeys-1095-013-g002.jpg" position="float" orientation="portrait" xlink:type="simple" id="oo_672090.jpg"><uri content-type="original_file" xlink:type="simple">https://binary.pensoft.net/fig/672090</uri></graphic></fig><p><abbrev xmlns:xlink="http://www.w3.org/1999/xlink" xlink:title="first antenna" id="ABBRID0EM6AG" xlink:type="simple">A1</abbrev> (Fig. <xref ref-type="fig" rid="F3">3a</xref>). 1<sup>st</sup> joint: with no hair on broad surface; longer than 2<sup>nd</sup> joint. 2<sup>nd</sup> joint: one spinous dorsal seta, one short lateral bristle, and three proximal dorsal spines. 3<sup>rd</sup> joint: seven setae (one short ventral and six dorsal). 4<sup>th</sup> joint: three bristles (one long dorsal and two short ventral bristles) and two small ventral spines at mid length. 5<sup>th</sup> joint: sensory bristle with six filaments without short proximal terminal. 6<sup>th</sup> joint: one medial seta, attached to bottom of 7<sup>th</sup> joint boundary. 7<sup>th</sup> joint: a-bristle claw-like, bare; b-seta with marginal filaments; c-seta with marginal filaments. 8<sup>th</sup> joint: d-bristle absent; e-bristle with blunt tip; f- and g-bristles with marginal filaments.</p><fig id="F3" position="float" orientation="portrait"><object-id xmlns:xlink="http://www.w3.org/1999/xlink" content-type="doi" xlink:type="simple">10.3897/zookeys.1095.77996.figure3</object-id><object-id xmlns:xlink="http://www.w3.org/1999/xlink" content-type="arpha" xlink:type="simple">87768C03-FD22-5541-BC54-35099F7B20FE</object-id><label>Figure 3.</label><caption><p><italic><tp:taxon-name><tp:taxon-name-part taxon-name-part-type="genus" reg="Parasterope">Parasterope</tp:taxon-name-part><tp:taxon-name-part taxon-name-part-type="species" reg="busanensis">busanensis</tp:taxon-name-part></tp:taxon-name></italic> sp. nov. holotype female adult: <bold>a</bold><abbrev xmlns:xlink="http://www.w3.org/1999/xlink" xlink:title="first antenna" id="ABBRID0E4ABG" xlink:type="simple">A1</abbrev><bold>b</bold> Bellonci organ <bold>c</bold><abbrev xmlns:xlink="http://www.w3.org/1999/xlink" xlink:title="second antenna" id="ABBRID0EFBBG" xlink:type="simple">A2</abbrev><bold>d</bold><abbrev xmlns:xlink="http://www.w3.org/1999/xlink" xlink:title="mandibula" id="ABBRID0ELBBG" xlink:type="simple">Md</abbrev><bold>e</bold><abbrev xmlns:xlink="http://www.w3.org/1999/xlink" xlink:title="maxillula" id="ABBRID0ERBBG" xlink:type="simple">Mxl</abbrev><bold>f</bold><abbrev xmlns:xlink="http://www.w3.org/1999/xlink" xlink:title="fifth limb" id="ABBRID0EXBBG" xlink:type="simple">L5</abbrev><bold>g</bold><abbrev xmlns:xlink="http://www.w3.org/1999/xlink" xlink:title="seventh limb" id="ABBRID0E4BBG" xlink:type="simple">L7</abbrev><bold>h</bold> F. Scale bar: 0.1 mm.</p></caption><graphic xmlns:xlink="http://www.w3.org/1999/xlink" xlink:href="zookeys-1095-013-g003.jpg" position="float" orientation="portrait" xlink:type="simple" id="oo_672091.jpg"><uri content-type="original_file" xlink:type="simple">https://binary.pensoft.net/fig/672091</uri></graphic></fig><p>Bellonci organ (Fig. <xref ref-type="fig" rid="F3">3b</xref>). Elongate with rounded tip, constriction at mid-point.</p><p><bold><italic>Eyes</italic></bold>. Lateral eye with many ommatidia obscured by black pigment; 13 ommatidia visible. Medial eye rounded and unpigmented.</p><p><abbrev xmlns:xlink="http://www.w3.org/1999/xlink" xlink:title="second antenna" id="ABBRID0EXCBG" xlink:type="simple">A2</abbrev>. Protopodite: rounded without medial bristle. Endopodite (Fig. <xref ref-type="fig" rid="F3">3c</xref>): 2-jointed with long terminal bristle. Exopodite: 9-jointed; bristle of 2<sup>nd</sup> segment with spinules along ventral margin and spines along dorsal margin reaching 8<sup>th</sup> joint; 3<sup>rd</sup>–8<sup>th</sup> joints with natatory hairs and spines along proximal part of ventral margin. 9<sup>th</sup> article: four bristles (two long natatory and two short bristles). Articles 1–8 with minute spines at inner terminal corner.</p><p><abbrev xmlns:xlink="http://www.w3.org/1999/xlink" xlink:title="mandibula" id="ABBRID0ELDBG" xlink:type="simple">Md</abbrev> (Fig. <xref ref-type="fig" rid="F3">3d</xref>). Coxale endite ventral branch with spines forming four oblique rows. Basale endite with four spinous end bristles, three triaenid bristles with three or four pairs spines excluding terminal pair. Basale dorsal margin with two long terminal setae, without mid-bristle. Exopodite with hirsute tip and two small subterminal setae, exopodite almost same length as dorsal margin of first endopodite article. Endopodite: 1<sup>st</sup> joint: ventral margin with three bristles (one broken with short spines, one long with long marginal spines, and one shorter without spine or hair); 2<sup>nd</sup> joint: ventral margin: with three terminal bristles; dorsal margin: with stout a-, b-, c-, and d-bristles and one short bristle proximal to a-bristle; one long e-bristle and three medial bristles forming an oblique row between b- and c-bristles and adjacent to b-bristle; four medial bristles forming an oblique row adjacent to c-bristle; and one short bristle adjacent to d-bristle; f-bristle between c- and d-bristles, long, bare; g-bristle longer than f-bristle. End segment with a strong dorsal claw-like bristle without marginal spines, three juxtaposed stout bristles of equal length, and two thin bristles.</p><p><abbrev xmlns:xlink="http://www.w3.org/1999/xlink" xlink:title="maxillula" id="ABBRID0EZDBG" xlink:type="simple">Mxl</abbrev> (Fig. <xref ref-type="fig" rid="F3">3e</xref>). Endite I with three bristles. Endite II with three bristles. Basale: one bare proximal ventral bristle at the middle and four short distal ventral bristles. Endopodite: 1<sup>st</sup> article absent α-seta and one hairy β-seta; 2<sup>nd</sup> article with two terminal bristles.</p><p><abbrev xmlns:xlink="http://www.w3.org/1999/xlink" xlink:title="fifth limb" id="ABBRID0EHEBG" xlink:type="simple">L5</abbrev> (Fig. <xref ref-type="fig" rid="F3">3f</xref>). Ventral section with fan of long setae. Comb: spinous exopodite bristle over past distal end of comb, two short bristles (ventral to base of exopodite bristle) with bases almost on ventral edge of comb, four bristles just proximal at the ventral edge of comb, without bristle to base of exopodite bristle.</p><p><abbrev xmlns:xlink="http://www.w3.org/1999/xlink" xlink:title="sixth limb" id="ABBRID0EREBG" xlink:type="simple">L6</abbrev>. Unknown</p><p><abbrev xmlns:xlink="http://www.w3.org/1999/xlink" xlink:title="seventh limb" id="ABBRID0EXEBG" xlink:type="simple">L7</abbrev> (Fig. <xref ref-type="fig" rid="F3">3g</xref>). Each limb with 12 bristles. Six proximal and six distal bristles (three on each side).</p><p>F (Fig. <xref ref-type="fig" rid="F3">3h</xref>). Each lamella with six claws and three posterior claws bristle-like. A total of nine claws and bristles.</p><p><bold>Male.</bold> All features are comparable to adult female; important differences are listed below.</p><p>Shell (Fig. <xref ref-type="fig" rid="F2">2g–i</xref>). Carapace more elongate than that of female and with more open incisure, hairs forming vertical row near posterior end, carapace length 1.36 mm, height at middle 0.9 mm.</p><p><abbrev xmlns:xlink="http://www.w3.org/1999/xlink" xlink:title="first antenna" id="ABBRID0ERFBG" xlink:type="simple">A1</abbrev> (Fig. <xref ref-type="fig" rid="F4">4a</xref>). Sensory seta with robust stem and many filaments. 7<sup>th</sup> and 8<sup>th</sup> joints with very long c- and f- setae (long as carapace length) each with numerous of marginal filaments. 2<sup>nd</sup> and 4<sup>th</sup> joints without dorsal margin spines.</p><fig id="F4" position="float" orientation="portrait"><object-id xmlns:xlink="http://www.w3.org/1999/xlink" content-type="doi" xlink:type="simple">10.3897/zookeys.1095.77996.figure4</object-id><object-id xmlns:xlink="http://www.w3.org/1999/xlink" content-type="arpha" xlink:type="simple">D7ED8228-369E-562E-924C-E17AE2C9C91D</object-id><label>Figure 4.</label><caption><p><italic><tp:taxon-name><tp:taxon-name-part taxon-name-part-type="genus" reg="Parasterope">Parasterope</tp:taxon-name-part><tp:taxon-name-part taxon-name-part-type="species" reg="busanensis">busanensis</tp:taxon-name-part></tp:taxon-name></italic> sp. nov. paratype male adult: <bold>a</bold><abbrev xmlns:xlink="http://www.w3.org/1999/xlink" xlink:title="first antenna" id="ABBRID0EWGBG" xlink:type="simple">A1</abbrev><bold>b</bold><abbrev xmlns:xlink="http://www.w3.org/1999/xlink" xlink:title="second antenna" id="ABBRID0E3GBG" xlink:type="simple">A2</abbrev><bold>c</bold><abbrev xmlns:xlink="http://www.w3.org/1999/xlink" xlink:title="mandibula" id="ABBRID0ECHBG" xlink:type="simple">Md</abbrev><bold>d</bold> Bellonci organ. Scale bar: 0.1 mm.</p></caption><graphic xmlns:xlink="http://www.w3.org/1999/xlink" xlink:href="zookeys-1095-013-g004.jpg" position="float" orientation="portrait" xlink:type="simple" id="oo_672092.jpg"><uri content-type="original_file" xlink:type="simple">https://binary.pensoft.net/fig/672092</uri></graphic></fig><p><abbrev xmlns:xlink="http://www.w3.org/1999/xlink" xlink:title="second antenna" id="ABBRID0EPHBG" xlink:type="simple">A2</abbrev> (Fig. <xref ref-type="fig" rid="F4">4b</xref>). Endopodite with 3-jointed, article two with two lateral setae, article three recurved with 1 proximal seta.</p><p><abbrev xmlns:xlink="http://www.w3.org/1999/xlink" xlink:title="mandibula" id="ABBRID0EZHBG" xlink:type="simple">Md</abbrev> (Fig. <xref ref-type="fig" rid="F4">4c</xref>). Basale dorsal margin with one seta at mid-length. Endopodite: two relatively long bristles proximal to a-bristle.</p><p><bold><italic>Eyes</italic></bold> (Fig. <xref ref-type="fig" rid="F4">4d</xref>). Lateral eye with more than 17 ommatidia. Medial eye rounded and unpigmented.</p><p><bold><italic>Reproductive organs</italic></bold> (Fig. <xref ref-type="fig" rid="F4">4f</xref>). Copulatory limbs are coalesced proximally, in generally, shorter than the furca lamella. The lobe is distally subdivided into three small lobes.</p></tp:treatment-sec><tp:treatment-sec sec-type="remarks" id="SECID0EXIBG"><title>Remarks.</title><p>The new species is closely related to <italic><tp:taxon-name><tp:taxon-name-part taxon-name-part-type="genus" reg="Parasterope">P.</tp:taxon-name-part><tp:taxon-name-part taxon-name-part-type="species" reg="iota">iota</tp:taxon-name-part></tp:taxon-name></italic> Kornicker, Harrison-Nelson &amp; Coles, 2007, described from Kapua Channel (Waikïkï, Hawaii). The first joint of the <abbrev xmlns:xlink="http://www.w3.org/1999/xlink" xlink:title="first antenna" id="ABBRID0EIJBG" xlink:type="simple">A1</abbrev> of <italic><tp:taxon-name><tp:taxon-name-part taxon-name-part-type="genus" reg="Parasterope">P.</tp:taxon-name-part><tp:taxon-name-part taxon-name-part-type="species" reg="busanensis">busanensis</tp:taxon-name-part></tp:taxon-name></italic> is without hair on the broad surface, present in <italic><tp:taxon-name><tp:taxon-name-part taxon-name-part-type="genus" reg="Parasterope">P.</tp:taxon-name-part><tp:taxon-name-part taxon-name-part-type="species" reg="iota">iota</tp:taxon-name-part></tp:taxon-name></italic>. In addition, the 3<sup>rd</sup>–8<sup>th</sup> joints of <italic><tp:taxon-name><tp:taxon-name-part taxon-name-part-type="genus" reg="Parasterope">P.</tp:taxon-name-part><tp:taxon-name-part taxon-name-part-type="species" reg="iota">iota</tp:taxon-name-part></tp:taxon-name></italic> each have fairly stout proximal ventral spines, absent in <italic><tp:taxon-name><tp:taxon-name-part taxon-name-part-type="genus" reg="Parasterope">P.</tp:taxon-name-part><tp:taxon-name-part taxon-name-part-type="species" reg="busanensis">busanensis</tp:taxon-name-part></tp:taxon-name></italic>. The distal margin of the <abbrev xmlns:xlink="http://www.w3.org/1999/xlink" xlink:title="maxillula" id="ABBRID0E3KBG" xlink:type="simple">Mxl</abbrev> of <italic><tp:taxon-name><tp:taxon-name-part taxon-name-part-type="genus" reg="Parasterope">P.</tp:taxon-name-part><tp:taxon-name-part taxon-name-part-type="species" reg="busanensis">busanensis</tp:taxon-name-part></tp:taxon-name></italic> bears four bristles compared to two in <italic><tp:taxon-name><tp:taxon-name-part taxon-name-part-type="genus" reg="Parasterope">P.</tp:taxon-name-part><tp:taxon-name-part taxon-name-part-type="species" reg="iota">iota</tp:taxon-name-part></tp:taxon-name></italic>, and three bristles (one minute) near the ventral margin rather than five in <italic><tp:taxon-name><tp:taxon-name-part taxon-name-part-type="genus" reg="Parasterope">P.</tp:taxon-name-part><tp:taxon-name-part taxon-name-part-type="species" reg="iota">iota</tp:taxon-name-part></tp:taxon-name></italic>. The new species shares many characters with <italic><tp:taxon-name><tp:taxon-name-part taxon-name-part-type="genus" reg="Parasterope">P.</tp:taxon-name-part><tp:taxon-name-part taxon-name-part-type="species" reg="gamurru">gamurru</tp:taxon-name-part></tp:taxon-name></italic> Syme &amp; Poore, 2006 described from Queensland, Australia (<xref ref-type="bibr" rid="B39">Syme and Poore 2006a</xref>), but lacks the nodes on the dorsal margin of the 5<sup>th</sup> joint on the <abbrev xmlns:xlink="http://www.w3.org/1999/xlink" xlink:title="first antenna" id="ABBRID0ESMBG" xlink:type="simple">A1</abbrev>, which is a prominent character of <italic><tp:taxon-name><tp:taxon-name-part taxon-name-part-type="genus" reg="Parasterope">P.</tp:taxon-name-part><tp:taxon-name-part taxon-name-part-type="species" reg="gamurru">gamurru</tp:taxon-name-part></tp:taxon-name></italic>. The new species also bears two oblique rows of cleaning setae on the medial side of the <abbrev xmlns:xlink="http://www.w3.org/1999/xlink" xlink:title="mandibula" id="ABBRID0EBNBG" xlink:type="simple">Md</abbrev> 2<sup>nd</sup> joint, compared to only one in <italic><tp:taxon-name><tp:taxon-name-part taxon-name-part-type="genus" reg="Parasterope">P.</tp:taxon-name-part><tp:taxon-name-part taxon-name-part-type="species" reg="gamurru">gamurru</tp:taxon-name-part></tp:taxon-name></italic>. The endite II of <italic><tp:taxon-name><tp:taxon-name-part taxon-name-part-type="genus" reg="Parasterope">P.</tp:taxon-name-part><tp:taxon-name-part taxon-name-part-type="species" reg="busanensis">busanensis</tp:taxon-name-part></tp:taxon-name></italic> differs from that of <italic><tp:taxon-name><tp:taxon-name-part taxon-name-part-type="genus" reg="Parasterope">P.</tp:taxon-name-part><tp:taxon-name-part taxon-name-part-type="species" reg="pacifica">pacifica</tp:taxon-name-part></tp:taxon-name></italic> Kornicker and Harrison-Nelson, 2005 from Johnston Atoll (<xref ref-type="bibr" rid="B21">Kornicker and Harrison-Nelson 2005</xref>) in having three rather than four bristles. The 3<sup>rd</sup> joint of the <abbrev xmlns:xlink="http://www.w3.org/1999/xlink" xlink:title="mandibula" id="ABBRID0EOOBG" xlink:type="simple">Md</abbrev> in <italic><tp:taxon-name><tp:taxon-name-part taxon-name-part-type="genus" reg="Parasterope">P.</tp:taxon-name-part><tp:taxon-name-part taxon-name-part-type="species" reg="theta">theta</tp:taxon-name-part></tp:taxon-name></italic> Kornicker, Harrison-Nelson &amp; Coles, 2007 from Waikïkï, Hawaii (<xref ref-type="bibr" rid="B23">Kornicker et al. 2007</xref>). The same character is present in <italic><tp:taxon-name><tp:taxon-name-part taxon-name-part-type="genus" reg="Parasterope">P.</tp:taxon-name-part><tp:taxon-name-part taxon-name-part-type="species" reg="sigma">sigma</tp:taxon-name-part></tp:taxon-name></italic> Kornicker, Harrison-Nelson &amp; Coles, 2007 from Käneohe Bay, Hawaii (<xref ref-type="bibr" rid="B23">Kornicker et al. 2007</xref>), and <italic><tp:taxon-name><tp:taxon-name-part taxon-name-part-type="genus" reg="Parasterope">P.</tp:taxon-name-part><tp:taxon-name-part taxon-name-part-type="species" reg="zeta">zeta</tp:taxon-name-part></tp:taxon-name></italic> Kornicker, 1986 from the Gulf of Mexico (<xref ref-type="bibr" rid="B18">Kornicker 1986</xref>).</p><p>The sexual dimorphism found in the new species, the morphology of the dorsal mid-bristle on the basale of <abbrev xmlns:xlink="http://www.w3.org/1999/xlink" xlink:title="mandibula" id="ABBRID0EBQBG" xlink:type="simple">Md</abbrev>, and the number of bristles proximal to the a-bristle on the endopodite of the <abbrev xmlns:xlink="http://www.w3.org/1999/xlink" xlink:title="mandibula" id="ABBRID0EFQBG" xlink:type="simple">Md</abbrev>, have never been described in <italic><tp:taxon-name><tp:taxon-name-part taxon-name-part-type="genus" reg="Parasterope">Parasterope</tp:taxon-name-part></tp:taxon-name></italic>.</p><p>GenBank numbers 16S: <ext-link xmlns:xlink="http://www.w3.org/1999/xlink" ext-link-type="gen" xlink:href="OK048681" xlink:type="simple">OK048681</ext-link>, <ext-link xmlns:xlink="http://www.w3.org/1999/xlink" ext-link-type="gen" xlink:href="OK048682" xlink:type="simple">OK048682</ext-link>; 18S: <ext-link xmlns:xlink="http://www.w3.org/1999/xlink" ext-link-type="gen" xlink:href="OK048719" xlink:type="simple">OK048719</ext-link>, <ext-link xmlns:xlink="http://www.w3.org/1999/xlink" ext-link-type="gen" xlink:href="OK048720" xlink:type="simple">OK048720</ext-link>.</p></tp:treatment-sec><ref-list><ref id="B39"><mixed-citation xmlns:xlink="http://www.w3.org/1999/xlink" xlink:type="simple"><person-group><name name-style="western"><surname>Syme</surname><given-names>AE</given-names></name><name name-style="western"><surname>Poore</surname><given-names>GCB</given-names></name></person-group> (<year>2006a</year>) <article-title>Three new ostracod species from coastal Australian waters (<tp:taxon-name><tp:taxon-name-part taxon-name-part-type="subphylum">Crustacea</tp:taxon-name-part></tp:taxon-name>: <tp:taxon-name><tp:taxon-name-part taxon-name-part-type="class">Ostracoda</tp:taxon-name-part></tp:taxon-name>: <tp:taxon-name><tp:taxon-name-part taxon-name-part-type="subclass">Myodocopa</tp:taxon-name-part></tp:taxon-name>: <tp:taxon-name><tp:taxon-name-part taxon-name-part-type="family">Cylindroleberididae</tp:taxon-name-part></tp:taxon-name>).</article-title><source>Zootaxa</source><volume>1305</volume>(<issue>1</issue>): <fpage>51</fpage>–<lpage>67</lpage>. <ext-link xlink:href="10.11646/zootaxa.1305.1.5" ext-link-type="doi" xlink:type="simple">https://doi.org/10.11646/zootaxa.1305.1.5</ext-link></mixed-citation></ref><ref id="B21"><mixed-citation xmlns:xlink="http://www.w3.org/1999/xlink" xlink:type="simple"><person-group><name name-style="western"><surname>Kornicker</surname><given-names>LS</given-names></name><name name-style="western"><surname>Harrison-Nelson</surname><given-names>E</given-names></name></person-group> (<year>2005</year>) <article-title><tp:taxon-name><tp:taxon-name-part taxon-name-part-type="class">Ostracoda</tp:taxon-name-part></tp:taxon-name> from Johnston Atoll, Pacific Ocean, and proposal of a new tribe, <tp:taxon-name><tp:taxon-name-part taxon-name-part-type="tribe">Bruuniellini</tp:taxon-name-part></tp:taxon-name> (<tp:taxon-name><tp:taxon-name-part taxon-name-part-type="suborder">Myodocopina</tp:taxon-name-part></tp:taxon-name>: <tp:taxon-name><tp:taxon-name-part taxon-name-part-type="family">Cylindroleberididae</tp:taxon-name-part></tp:taxon-name>).</article-title><source>Pacific Science</source><volume>59</volume>(<issue>3</issue>): <fpage>323</fpage>–<lpage>362</lpage>. <ext-link xlink:href="10.1353/psc.2005.0038" ext-link-type="doi" xlink:type="simple">https://doi.org/10.1353/psc.2005.0038</ext-link></mixed-citation></ref><ref id="B23"><mixed-citation xmlns:xlink="http://www.w3.org/1999/xlink" xlink:type="simple"><person-group><name name-style="western"><surname>Kornicker</surname><given-names>LS</given-names></name><name name-style="western"><surname>Harrison-Nelson</surname><given-names>E</given-names></name><name name-style="western"><surname>Coles</surname><given-names>SL</given-names></name></person-group> (<year>2007</year>) <article-title><tp:taxon-name><tp:taxon-name-part taxon-name-part-type="class">Ostracoda</tp:taxon-name-part></tp:taxon-name> (<tp:taxon-name><tp:taxon-name-part taxon-name-part-type="suborder">Myodocopina</tp:taxon-name-part></tp:taxon-name>) from O‘ahu and French Frigate Shoals, Hawaiian Islands.</article-title><source>Bishop Museum bulletin in Zoology</source><volume>8</volume>: <fpage>1</fpage>–<lpage>128</lpage>.</mixed-citation></ref><ref id="B18"><mixed-citation xmlns:xlink="http://www.w3.org/1999/xlink" xlink:type="simple"><person-group><name name-style="western"><surname>Kornicker</surname><given-names>LS</given-names></name></person-group> (<year>1986</year>) <article-title><tp:taxon-name><tp:taxon-name-part taxon-name-part-type="family">Cylindroleberididae</tp:taxon-name-part></tp:taxon-name> of the Western North Atlantic and the Northern Gulf of Mexico, and Zoogeography of the <tp:taxon-name><tp:taxon-name-part taxon-name-part-type="suborder">Myodocopina</tp:taxon-name-part></tp:taxon-name> (<tp:taxon-name><tp:taxon-name-part taxon-name-part-type="class">Ostracoda</tp:taxon-name-part></tp:taxon-name>).</article-title><source>Smithsonian Contributions to Zoology</source><volume>425</volume>: <fpage>1</fpage>–<lpage>139</lpage>. <ext-link xlink:href="10.5479/si.00810282.425" ext-link-type="doi" xlink:type="simple">https://doi.org/10.5479/si.00810282.425</ext-link></mixed-citation></ref></ref-list></tp:taxon-treatment>
