# Supplementary material for: ﻿Four new Parasterope (Ostracoda, Myodocopina) from the Northwest Pacific and their phylogeny based on 16S rRNA
Source: Zookeys. 2022 Apr 13;1095:13–42. doi: 10.3897/zookeys.1095.77996 (PMC9021157; doi:10.3897/zookeys.1095.77996)
Supplement: XML Treatment for Parasterope sagami [file zookeys.1095.77996-treatment2.xml]

<!DOCTYPE tp:taxon-treatment
  PUBLIC "-//TaxonX//DTD Taxonomic Treatment Publishing DTD v0 20100105//EN" "tax-treatment-NSO.dtd">
<tp:taxon-treatment xmlns:tp="http://www.plazi.org/taxpub"><tp:treatment-meta><kwd-group><label>Taxon classification</label><kwd>
                <named-content content-type="kingdom">Animalia</named-content>
              </kwd><kwd>
                <named-content content-type="order">Myodocopida</named-content>
              </kwd><kwd>
                <named-content content-type="family">Cylindroleberididae</named-content>
              </kwd></kwd-group><mixed-citation publication-type="journal"><person-group><name><surname>Pham</surname><given-names>Huyen T. M.</given-names></name><name><surname>Karanovic</surname><given-names>Ivana</given-names></name></person-group><article-title>﻿Four new <italic><tp:taxon-name><tp:taxon-name-part taxon-name-part-type="genus" reg="Parasterope">Parasterope</tp:taxon-name-part></tp:taxon-name></italic> (<tp:taxon-name><tp:taxon-name-part taxon-name-part-type="class">Ostracoda</tp:taxon-name-part></tp:taxon-name>, <tp:taxon-name><tp:taxon-name-part taxon-name-part-type="suborder">Myodocopina</tp:taxon-name-part></tp:taxon-name>) from the Northwest Pacific and their phylogeny based on 16S rRNA</article-title><source>Zookeys</source><day>13</day><month>04</month><year>2022</year><volume>1095</volume><fpage>13</fpage><lpage>42</lpage><pub-id pub-id-type="doi">10.3897/zookeys.1095.77996</pub-id></mixed-citation></tp:treatment-meta><tp:nomenclature><label>﻿</label><tp:taxon-name>
              <object-id xmlns:xlink="http://www.w3.org/1999/xlink" content-type="arpha" xlink:type="simple">1236E572-6871-5BD4-8A4E-A7A868F027CA</object-id>
              <tp:taxon-name-part taxon-name-part-type="genus" reg="Parasterope">Parasterope</tp:taxon-name-part>
              <tp:taxon-name-part taxon-name-part-type="species" reg="sagami">sagami</tp:taxon-name-part>
              <object-id xmlns:xlink="http://www.w3.org/1999/xlink" content-type="zoobank" xlink:type="simple">http://zoobank.org/5404E848-CCDC-4025-8E9F-B3725DCADD8A</object-id>
            </tp:taxon-name><tp:taxon-status xmlns:xlink="http://www.w3.org/1999/xlink" xlink:type="simple">sp. nov.</tp:taxon-status><xref ref-type="fig" rid="F5">Figs 5</xref><xref ref-type="fig" rid="F6">, 6</xref><xref ref-type="fig" rid="F7">, 7</xref></tp:nomenclature><tp:treatment-sec sec-type="material" id="SECID0E2SBG"><title>Specimens examined.</title><p><bold><italic>Holotype</italic></bold> female dissected on one slide, shells on <abbrev xmlns:xlink="http://www.w3.org/1999/xlink" xlink:title="scanning electron microscope" id="ABBRID0EGTBG" xlink:type="simple">SEM</abbrev> stub (<named-content xmlns:xlink="http://www.w3.org/1999/xlink" content-type="dwc:institutional_code" xlink:title="National Institute of the Biological Resources" xlink:href="http://grbio.org/institution/national-institute-biological-resources-0" xlink:type="simple">NIBR</named-content> IV0000890541). <bold><italic>Paratypes</italic></bold>: one male and one female dissected on separate slides, shells on <abbrev xmlns:xlink="http://www.w3.org/1999/xlink" xlink:title="scanning electron microscope" id="ABBRID0ESTBG" xlink:type="simple">SEM</abbrev> stub (<named-content xmlns:xlink="http://www.w3.org/1999/xlink" content-type="dwc:institutional_code" xlink:title="National Institute of the Biological Resources" xlink:href="http://grbio.org/institution/national-institute-biological-resources-0" xlink:type="simple">NIBR</named-content> IV0000890542). All from the type locality: Japan, Kanagawa, Sagami Bay (<named-content xmlns:xlink="http://www.w3.org/1999/xlink" content-type="dwc:verbatimCoordinates" xlink:type="simple"><named-content content-type="geo-json" specific-use="{&#34;type&#34;:&#34;Point&#34;,&#34;coordinates&#34;:[139.609267,35.157000]}" id="NCID0E5TBG" xlink:type="simple">35°09.420'N, 139°36.556'E</named-content></named-content>), 5 m, collected during 6<sup>th</sup><abbrev xmlns:xlink="http://www.w3.org/1999/xlink" content-type="institution" xlink:title="Japanese Association for Marine Biology" id="ABBRID0EFUBG" xlink:type="simple">JAMBIO</abbrev> project on 13 February 2015.</p></tp:treatment-sec><tp:treatment-sec sec-type="etymology" id="SECID0EKUBG"><title>Etymology.</title><p>The species name was chosen after the Sagami Bay, from where the species was collected. It is an adjective agreeing with female gender of the genus.</p></tp:treatment-sec><tp:treatment-sec sec-type="diagnosis" id="SECID0EPUBG"><title>Diagnosis.</title><p>Surface of the shell completely smooth. Posterior infold of the carapace with a broad shelf. Dorsal margin rounded in female and almost perpendicular in male. Lateral eye well developed with black pigmented ommatidia, smaller in female than in male. <abbrev xmlns:xlink="http://www.w3.org/1999/xlink" xlink:title="first antenna" id="ABBRID0EVUBG" xlink:type="simple">A1</abbrev> 8-segmented without d-bristle on the 8<sup>th</sup> joint. Uropodal lamellae with eight claws.</p></tp:treatment-sec><tp:treatment-sec sec-type="description" id="SECID0E2UBG"><title>Description.</title><p><bold>Female.</bold> Shell (Fig. <xref ref-type="fig" rid="F5">5a–c</xref>). Carapace oval, broadening at posterior, greatest height near middle, carapace length 1.21 mm, height 0.83 mm. Carapace smooth and without ornamentation.</p><fig id="F5" position="float" orientation="portrait"><object-id xmlns:xlink="http://www.w3.org/1999/xlink" content-type="doi" xlink:type="simple">10.3897/zookeys.1095.77996.figure5</object-id><object-id xmlns:xlink="http://www.w3.org/1999/xlink" content-type="arpha" xlink:type="simple">928D6EFB-8161-5484-8A27-7412AD950C5E</object-id><label>Figure 5.</label><caption><p>Light microscopy and scanning electron microscopy images of <italic><tp:taxon-name><tp:taxon-name-part taxon-name-part-type="genus" reg="Parasterope">Parasterope</tp:taxon-name-part><tp:taxon-name-part taxon-name-part-type="species" reg="sagami">sagami</tp:taxon-name-part></tp:taxon-name></italic> sp. nov. <bold>a–c</bold> holotype female adult: <bold>a</bold> External view <bold>b</bold> Lateral view from right valve <bold>c</bold> Internal view from left valve. <bold>d–f</bold> paratype male adult: <bold>d</bold> External view <bold>e</bold> Lateral view from right valve <bold>f</bold> Internal view of left valve.</p></caption><graphic xmlns:xlink="http://www.w3.org/1999/xlink" xlink:href="zookeys-1095-013-g005.jpg" position="float" orientation="portrait" xlink:type="simple" id="oo_672093.jpg"><uri content-type="original_file" xlink:type="simple">https://binary.pensoft.net/fig/672093</uri></graphic></fig><p><abbrev xmlns:xlink="http://www.w3.org/1999/xlink" xlink:title="first antenna" id="ABBRID0ERWBG" xlink:type="simple">A1</abbrev> (Fig. <xref ref-type="fig" rid="F6">6a</xref>). 1<sup>st</sup> joint: with no hair on broad surface. 2<sup>nd</sup> joint: one spinous dorsal seta, no lateral bristle, and two dorsal spines on each side of dorsal margin. 3<sup>rd</sup> joint: seven setae: one short ventral and six dorsal. 4<sup>th</sup> joint: three setae (one long dorsal bristle and two short ventral bristle) and two small ventral spines. 5<sup>th</sup> joint: sensory bristle with six filaments without short proximal terminal. 6<sup>th</sup> joint: unidentified. 7<sup>th</sup> joint: a-bristle claw-like, bare; b-seta with marginal filaments; c-seta with marginal filaments. 8<sup>th</sup> joint: d-bristle absent; e-bristle bare, with blunt tip; f- bristle with marginal filaments; g-bristle with three filaments without proximal and marginal filament.</p><fig id="F6" position="float" orientation="portrait"><object-id xmlns:xlink="http://www.w3.org/1999/xlink" content-type="doi" xlink:type="simple">10.3897/zookeys.1095.77996.figure6</object-id><object-id xmlns:xlink="http://www.w3.org/1999/xlink" content-type="arpha" xlink:type="simple">483F5251-AF77-5FE4-BCAF-5B1C2751CB52</object-id><label>Figure 6.</label><caption><p><italic><tp:taxon-name><tp:taxon-name-part taxon-name-part-type="genus" reg="Parasterope">Parasterope</tp:taxon-name-part><tp:taxon-name-part taxon-name-part-type="species" reg="sagami">sagami</tp:taxon-name-part></tp:taxon-name></italic> sp. nov. holotype female adult: <bold>a</bold><abbrev xmlns:xlink="http://www.w3.org/1999/xlink" xlink:title="first antenna" id="ABBRID0E5XBG" xlink:type="simple">A1</abbrev><bold>b</bold><abbrev xmlns:xlink="http://www.w3.org/1999/xlink" xlink:title="second antenna" id="ABBRID0EEYBG" xlink:type="simple">A2</abbrev><bold>c</bold><abbrev xmlns:xlink="http://www.w3.org/1999/xlink" xlink:title="mandibula" id="ABBRID0EKYBG" xlink:type="simple">Md</abbrev>. Scale bar: 0.1 mm.</p></caption><graphic xmlns:xlink="http://www.w3.org/1999/xlink" xlink:href="zookeys-1095-013-g006.jpg" position="float" orientation="portrait" xlink:type="simple" id="oo_672094.jpg"><uri content-type="original_file" xlink:type="simple">https://binary.pensoft.net/fig/672094</uri></graphic></fig><p>Bellonci orange (Fig. <xref ref-type="fig" rid="F7">7a</xref>). Elongate with rounded tip, unclear constriction.</p><p><bold><italic>Eyes</italic></bold> (Fig. <xref ref-type="fig" rid="F7">7a</xref>). Lateral eye with 12 ommatidia obscured by black pigment; Medial eye rounded and pigmented.</p><fig id="F7" position="float" orientation="portrait"><object-id xmlns:xlink="http://www.w3.org/1999/xlink" content-type="doi" xlink:type="simple">10.3897/zookeys.1095.77996.figure7</object-id><object-id xmlns:xlink="http://www.w3.org/1999/xlink" content-type="arpha" xlink:type="simple">13B4A50D-80E8-552E-8C7A-A2C40207B89F</object-id><label>Figure 7.</label><caption><p><italic><tp:taxon-name><tp:taxon-name-part taxon-name-part-type="genus" reg="Parasterope">Parasterope</tp:taxon-name-part><tp:taxon-name-part taxon-name-part-type="species" reg="sagami">sagami</tp:taxon-name-part></tp:taxon-name></italic> sp. nov. holotype male adult: <bold>a</bold> Bellonci organ <bold>e</bold><abbrev xmlns:xlink="http://www.w3.org/1999/xlink" xlink:title="maxillula" id="ABBRID0E2ZBG" xlink:type="simple">Mxl</abbrev><bold>f</bold><abbrev xmlns:xlink="http://www.w3.org/1999/xlink" xlink:title="fifth limb" id="ABBRID0EB1BG" xlink:type="simple">L5</abbrev><bold>g</bold><abbrev xmlns:xlink="http://www.w3.org/1999/xlink" xlink:title="sixth limb" id="ABBRID0EH1BG" xlink:type="simple">L6</abbrev><bold>h</bold><abbrev xmlns:xlink="http://www.w3.org/1999/xlink" xlink:title="seventh limb" id="ABBRID0EN1BG" xlink:type="simple">L7</abbrev><bold>i</bold> F. Paratype male adult: <bold>b</bold><abbrev xmlns:xlink="http://www.w3.org/1999/xlink" xlink:title="first antenna" id="ABBRID0EV1BG" xlink:type="simple">A1</abbrev><bold>c</bold><abbrev xmlns:xlink="http://www.w3.org/1999/xlink" xlink:title="second antenna" id="ABBRID0E21BG" xlink:type="simple">A2</abbrev> endopodite <bold>d</bold><abbrev xmlns:xlink="http://www.w3.org/1999/xlink" xlink:title="mandibula" id="ABBRID0EB2BG" xlink:type="simple">Md</abbrev>. Scale bar: 0.1 mm.</p></caption><graphic xmlns:xlink="http://www.w3.org/1999/xlink" xlink:href="zookeys-1095-013-g007.jpg" position="float" orientation="portrait" xlink:type="simple" id="oo_672095.jpg"><uri content-type="original_file" xlink:type="simple">https://binary.pensoft.net/fig/672095</uri></graphic></fig><p><abbrev xmlns:xlink="http://www.w3.org/1999/xlink" xlink:title="second antenna" id="ABBRID0EM2BG" xlink:type="simple">A2</abbrev> (Fig. <xref ref-type="fig" rid="F6">6b</xref>). Protopodite: rounded without medial bristle. Endopodite: 3-jointed with long terminal bristle near junction between 2<sup>nd</sup> and 3<sup>rd</sup> join. Exopodite: 9-jointed; bristle of 2<sup>nd</sup> segment along ventral margin and spines along dorsal margin reaching 8<sup>th</sup> joint; 3<sup>rd</sup>–8<sup>th</sup> joints with natatory hairs and spines along proximal part of ventral margin. 9<sup>th</sup> article: four bristles (two long natatory and two short bristles). 1<sup>st</sup>–8<sup>th</sup> with minute spines at inner terminal corner.</p><p><abbrev xmlns:xlink="http://www.w3.org/1999/xlink" xlink:title="mandibula" id="ABBRID0EI3BG" xlink:type="simple">Md</abbrev> (Fig. <xref ref-type="fig" rid="F6">6c</xref>). Coxale endite: unable to determine. Basale endite with four spinous end bristles, three triaenid bristles with three pairs spines excluding terminal pair. Basale dorsal margin with three long terminal setae, without mid-bristle. Exopodite with hirsute tip and two small subterminal setae, exopodite length ~ ¾ of dorsal margin of first endopodite article. Endopodite: 1<sup>st</sup> joint: ventral margin with three bristles (one missing, one long with long marginal spines, and one shorter without spine or hair); 2<sup>nd</sup> joint: ventral margin: with three terminal bristles; dorsal margin: with stout a-, b-, c-, and d-bristles and one short bristle proximal to a-bristle; e-bristle missing, two medial bristles adjacent to b-bristle; three medial bristles forming an oblique row adjacent to c-bristle; f-bristle between c- and d-bristle, long, bare; g-bristle shorter than f-bristle. End segment with a strong dorsal claw-like bristle without marginal spines, three juxtaposed stout bristles of equal length.</p><p><abbrev xmlns:xlink="http://www.w3.org/1999/xlink" xlink:title="maxillula" id="ABBRID0EW3BG" xlink:type="simple">Mxl</abbrev> (Fig. <xref ref-type="fig" rid="F7">7e</xref>). Endite I with three bristles. Endite II with four bristles. Basale: one dorsal medial distal bristle, two ventral medial proximal bristles. Endopodite: 1<sup>st</sup> with one short α-seta and one hairy β-seta; 2<sup>nd</sup> article with two terminal bristles.</p><p><abbrev xmlns:xlink="http://www.w3.org/1999/xlink" xlink:title="fifth limb" id="ABBRID0EE4BG" xlink:type="simple">L5</abbrev> (Fig. <xref ref-type="fig" rid="F7">7f</xref>). Ventral section with fan of long setae. Comb: spinous exopodite bristle over past distal end of comb, one bristle just proximal at the ventral edge of comb.</p><p><abbrev xmlns:xlink="http://www.w3.org/1999/xlink" xlink:title="sixth limb" id="ABBRID0EO4BG" xlink:type="simple">L6</abbrev> (Fig. <xref ref-type="fig" rid="F7">7g</xref>). Anterior margin with one endite bristle. Ventral margin with two spinous anterior bristles separated by space from 13 bristles. Anterior, ventral, and posterior margins, and medial surfaces hirsute. Lateral flap spinous but without bristles.</p><p><abbrev xmlns:xlink="http://www.w3.org/1999/xlink" xlink:title="seventh limb" id="ABBRID0EY4BG" xlink:type="simple">L7</abbrev> (Fig. <xref ref-type="fig" rid="F7">7h</xref>). Each limb with 12 bristles. Six proximal and six distal bristles (three on each side).</p><p>F (Fig. <xref ref-type="fig" rid="F7">7i</xref>). Each lamella with five claws and three posterior claws bristle-like. A total of eight claws and bristles.</p><p><bold>Male.</bold> All features comparable to adult female; important differences are:</p><p>Shell (Fig. <xref ref-type="fig" rid="F5">5d–f</xref>). Carapace more elongate than that of female and, carapace length 1.65 mm, height at middle 1.02 mm.</p><p><abbrev xmlns:xlink="http://www.w3.org/1999/xlink" xlink:title="first antenna" id="ABBRID0ES5BG" xlink:type="simple">A1</abbrev> (Fig. <xref ref-type="fig" rid="F7">7b</xref>). Sensory seta with robust stem and many filaments. 7<sup>th</sup> and 8<sup>th</sup> joints with very long c- and f-setae (long as carapace length) each with numerous of marginal filaments. 2<sup>nd</sup> joint with lateral bristle. 2<sup>nd</sup> and 4<sup>th</sup> joints without dorsal margin spines.</p><p><bold><italic>Eyes</italic>.</bold> Lateral eye with 18 ommatidia obscured by black pigment.</p><p><abbrev xmlns:xlink="http://www.w3.org/1999/xlink" xlink:title="second antenna" id="ABBRID0EN6BG" xlink:type="simple">A2</abbrev> (Fig. <xref ref-type="fig" rid="F7">7c</xref>). Endopodite with three articles, article two with two lateral setae, article three recurved with one small proximal seta.</p><p><abbrev xmlns:xlink="http://www.w3.org/1999/xlink" xlink:title="mandibula" id="ABBRID0EX6BG" xlink:type="simple">Md</abbrev> (Fig. <xref ref-type="fig" rid="F7">7d</xref>). Basale dorsal margin with two long terminal setae. Endopodite: 2<sup>nd</sup> joint: dorsal margin: with stout a-, b-bristles, c-and d-claws bristle-like, and two short bristles proximal to a-bristle; e-bristle present on male. Two oblique rows between b- and c-bristles (a row adjacent to b-bristle with four bristles, a row adjacent to c-claw bristle-like with six bristles).</p><p><bold><italic>Reproductive organs</italic>.</bold> Unknown.</p></tp:treatment-sec><tp:treatment-sec sec-type="remarks" id="SECID0EJAAI"><title>Remarks.</title><p><italic><tp:taxon-name><tp:taxon-name-part taxon-name-part-type="genus" reg="Parasterope">Parasterope</tp:taxon-name-part><tp:taxon-name-part taxon-name-part-type="species" reg="sagami">sagami</tp:taxon-name-part></tp:taxon-name></italic> differs from all other <italic><tp:taxon-name><tp:taxon-name-part taxon-name-part-type="genus" reg="Parasterope">Parasterope</tp:taxon-name-part></tp:taxon-name></italic> representatives by the combination of the following characters:</p><p><bold>Female.</bold> Dorsal margin of the <abbrev xmlns:xlink="http://www.w3.org/1999/xlink" xlink:title="mandibula" id="ABBRID0EFBAI" xlink:type="simple">Md</abbrev> basale has three long terminal setae next to the exopodite, and it has no mid-bristle. In addition, the <abbrev xmlns:xlink="http://www.w3.org/1999/xlink" xlink:title="first antenna" id="ABBRID0EJBAI" xlink:type="simple">A1</abbrev> g-bristle has a peculiar shape, and there is no lateral bristle on the <abbrev xmlns:xlink="http://www.w3.org/1999/xlink" xlink:title="first antenna" id="ABBRID0ENBAI" xlink:type="simple">A1</abbrev> 2<sup>nd</sup> joint;</p><p><bold>Male.</bold> The presence of the c- and d-claws bristle-like on the <abbrev xmlns:xlink="http://www.w3.org/1999/xlink" xlink:title="mandibula" id="ABBRID0EXBAI" xlink:type="simple">Md</abbrev> endopodite 2<sup>nd</sup> joint in the adult males is unique for the new species.</p><p>In addition to the above characters, <italic><tp:taxon-name><tp:taxon-name-part taxon-name-part-type="genus" reg="Parasterope">P.</tp:taxon-name-part><tp:taxon-name-part taxon-name-part-type="species" reg="sagami">sagami</tp:taxon-name-part></tp:taxon-name></italic> differs from <italic><tp:taxon-name><tp:taxon-name-part taxon-name-part-type="genus" reg="Parasterope">P.</tp:taxon-name-part><tp:taxon-name-part taxon-name-part-type="species" reg="busanensis">busanensis</tp:taxon-name-part></tp:taxon-name></italic> and the morphology of the endite II of <abbrev xmlns:xlink="http://www.w3.org/1999/xlink" xlink:title="maxillula" id="ABBRID0EVCAI" xlink:type="simple">Mxl</abbrev>. Namely, the endite carries three rather than four bristles. Also, the short α-seta on the <abbrev xmlns:xlink="http://www.w3.org/1999/xlink" xlink:title="maxillula" id="ABBRID0EZCAI" xlink:type="simple">Mxl</abbrev> exopodite is absent in <italic><tp:taxon-name><tp:taxon-name-part taxon-name-part-type="genus" reg="Parasterope">P.</tp:taxon-name-part><tp:taxon-name-part taxon-name-part-type="species" reg="busanensis">busanensis</tp:taxon-name-part></tp:taxon-name></italic>.</p><p><italic><tp:taxon-name><tp:taxon-name-part taxon-name-part-type="genus" reg="Parasterope">Parasterope</tp:taxon-name-part><tp:taxon-name-part taxon-name-part-type="species" reg="jenseni">jenseni</tp:taxon-name-part></tp:taxon-name></italic> was also described from Sagami Sea, Japan (<xref ref-type="bibr" rid="B33">Poulsen 1965</xref>) and it also has no lateral bristle on the <abbrev xmlns:xlink="http://www.w3.org/1999/xlink" xlink:title="first antenna" id="ABBRID0EZDAI" xlink:type="simple">A1</abbrev> 2<sup>nd</sup> joint. It differs from <italic><tp:taxon-name><tp:taxon-name-part taxon-name-part-type="genus" reg="Parasterope">P.</tp:taxon-name-part><tp:taxon-name-part taxon-name-part-type="species" reg="sagami">sagami</tp:taxon-name-part></tp:taxon-name></italic> by having small lateral eyes with ~ 10 ommatidia; a long stem of the sensory bristle (~ 4 × the length of the 6<sup>th</sup> joint); and the presence of spines on the ventral margin of the protopodite of <abbrev xmlns:xlink="http://www.w3.org/1999/xlink" xlink:title="second antenna" id="ABBRID0EMEAI" xlink:type="simple">A2</abbrev> (<xref ref-type="bibr" rid="B33">Poulsen 1965</xref>).</p><p><italic><tp:taxon-name><tp:taxon-name-part taxon-name-part-type="genus" reg="Parasterope">Parasterope</tp:taxon-name-part><tp:taxon-name-part taxon-name-part-type="species" reg="obesa">obesa</tp:taxon-name-part></tp:taxon-name></italic> Poulsen, 1965 from Misaki, Japan has a lateral bristle on the 2<sup>nd</sup> joint of <abbrev xmlns:xlink="http://www.w3.org/1999/xlink" xlink:title="first antenna" id="ABBRID0EDFAI" xlink:type="simple">A1</abbrev> which is absent in the two above species; 4<sup>th</sup> joint of the <abbrev xmlns:xlink="http://www.w3.org/1999/xlink" xlink:title="first antenna" id="ABBRID0EJFAI" xlink:type="simple">A1</abbrev> is without lateral spines on the ventral margin otherwise present in the new species; and there are more than ten bristles on the ventral edge of the comb.</p><p>GenBank numbers 16S: <ext-link xmlns:xlink="http://www.w3.org/1999/xlink" ext-link-type="gen" xlink:href="OK048683" xlink:type="simple">OK048683</ext-link>, <ext-link xmlns:xlink="http://www.w3.org/1999/xlink" ext-link-type="gen" xlink:href="OK048684" xlink:type="simple">OK048684</ext-link>; 18S: <ext-link xmlns:xlink="http://www.w3.org/1999/xlink" ext-link-type="gen" xlink:href="OK048721" xlink:type="simple">OK048721</ext-link>, <ext-link xmlns:xlink="http://www.w3.org/1999/xlink" ext-link-type="gen" xlink:href="OK048722" xlink:type="simple">OK048722</ext-link>.</p></tp:treatment-sec><ref-list><ref id="B33"><mixed-citation xmlns:xlink="http://www.w3.org/1999/xlink" xlink:type="simple"><person-group><name name-style="western"><surname>Poulsen</surname><given-names>EM</given-names></name></person-group> (<year>1965</year>) <tp:taxon-name><tp:taxon-name-part taxon-name-part-type="class">Ostracoda</tp:taxon-name-part></tp:taxon-name> - <tp:taxon-name><tp:taxon-name-part taxon-name-part-type="subclass">Myodocopa</tp:taxon-name-part></tp:taxon-name>, Part II: <tp:taxon-name><tp:taxon-name-part taxon-name-part-type="order">Cypridiniformes</tp:taxon-name-part></tp:taxon-name> - <tp:taxon-name><tp:taxon-name-part taxon-name-part-type="family">Rutidermatidae</tp:taxon-name-part></tp:taxon-name>, <tp:taxon-name><tp:taxon-name-part taxon-name-part-type="family">Sarsiellidae</tp:taxon-name-part></tp:taxon-name> and <tp:taxon-name><tp:taxon-name-part taxon-name-part-type="family">Asteropidae</tp:taxon-name-part></tp:taxon-name>. Dana Report Carlsberg Foundation (65): 1–484.</mixed-citation></ref></ref-list></tp:taxon-treatment>
