# Supplementary material for: ﻿Four new Parasterope (Ostracoda, Myodocopina) from the Northwest Pacific and their phylogeny based on 16S rRNA
Source: Zookeys. 2022 Apr 13;1095:13–42. doi: 10.3897/zookeys.1095.77996 (PMC9021157; doi:10.3897/zookeys.1095.77996)
Supplement: XML Treatment for Parasterope singula [file zookeys.1095.77996-treatment3.xml]

<!DOCTYPE tp:taxon-treatment
  PUBLIC "-//TaxonX//DTD Taxonomic Treatment Publishing DTD v0 20100105//EN" "tax-treatment-NSO.dtd">
<tp:taxon-treatment xmlns:tp="http://www.plazi.org/taxpub"><tp:treatment-meta><kwd-group><label>Taxon classification</label><kwd>
                <named-content content-type="kingdom">Animalia</named-content>
              </kwd><kwd>
                <named-content content-type="order">Myodocopida</named-content>
              </kwd><kwd>
                <named-content content-type="family">Cylindroleberididae</named-content>
              </kwd></kwd-group><mixed-citation publication-type="journal"><person-group><name><surname>Pham</surname><given-names>Huyen T. M.</given-names></name><name><surname>Karanovic</surname><given-names>Ivana</given-names></name></person-group><article-title>﻿Four new <italic><tp:taxon-name><tp:taxon-name-part taxon-name-part-type="genus" reg="Parasterope">Parasterope</tp:taxon-name-part></tp:taxon-name></italic> (<tp:taxon-name><tp:taxon-name-part taxon-name-part-type="class">Ostracoda</tp:taxon-name-part></tp:taxon-name>, <tp:taxon-name><tp:taxon-name-part taxon-name-part-type="suborder">Myodocopina</tp:taxon-name-part></tp:taxon-name>) from the Northwest Pacific and their phylogeny based on 16S rRNA</article-title><source>Zookeys</source><day>13</day><month>04</month><year>2022</year><volume>1095</volume><fpage>13</fpage><lpage>42</lpage><pub-id pub-id-type="doi">10.3897/zookeys.1095.77996</pub-id></mixed-citation></tp:treatment-meta><tp:nomenclature><label>﻿</label><tp:taxon-name>
              <object-id xmlns:xlink="http://www.w3.org/1999/xlink" content-type="arpha" xlink:type="simple">B608A858-1A05-53D3-BC12-BFA8435D5C36</object-id>
              <tp:taxon-name-part taxon-name-part-type="genus" reg="Parasterope">Parasterope</tp:taxon-name-part>
              <tp:taxon-name-part taxon-name-part-type="species" reg="singula">singula</tp:taxon-name-part>
              <object-id xmlns:xlink="http://www.w3.org/1999/xlink" content-type="zoobank" xlink:type="simple">http://zoobank.org/4C34D735-E105-40E7-83A4-67BA3BD2C9EF</object-id>
            </tp:taxon-name><tp:taxon-status xmlns:xlink="http://www.w3.org/1999/xlink" xlink:type="simple">sp. nov.</tp:taxon-status><xref ref-type="fig" rid="F8">Figs 8</xref><xref ref-type="fig" rid="F9">, 9</xref></tp:nomenclature><tp:treatment-sec sec-type="material" id="SECID0EUHAI"><title>Specimens examined.</title><p><bold><italic>Holotype</italic></bold> female dissected on one slide, shells on <abbrev xmlns:xlink="http://www.w3.org/1999/xlink" xlink:title="scanning electron microscope" id="ABBRID0E6HAI" xlink:type="simple">SEM</abbrev> stub (<named-content xmlns:xlink="http://www.w3.org/1999/xlink" content-type="dwc:institutional_code" xlink:title="National Institute of the Biological Resources" xlink:href="http://grbio.org/institution/national-institute-biological-resources-0" xlink:type="simple">NIBR</named-content> IV 0000887835). <bold><italic>Paratypes</italic></bold>: two females dissected on one slide each, shells on <abbrev xmlns:xlink="http://www.w3.org/1999/xlink" xlink:title="scanning electron microscope" id="ABBRID0ELIAI" xlink:type="simple">SEM</abbrev> stub (<named-content xmlns:xlink="http://www.w3.org/1999/xlink" content-type="dwc:institutional_code" xlink:title="National Institute of the Biological Resources" xlink:href="http://grbio.org/institution/national-institute-biological-resources-0" xlink:type="simple">NIBR</named-content> IV 0000879835_2&amp;3). The sample was collected from the type locality: South Korea, Chuja Island by Ho Young Soh on 29 November 2012.</p></tp:treatment-sec><tp:treatment-sec sec-type="etymology" id="SECID0EUIAI"><title>Etymology.</title><p>The name is a Latin noun, <italic><tp:taxon-name><tp:taxon-name-part taxon-name-part-type="genus" reg="Parasterope"/><tp:taxon-name-part taxon-name-part-type="species" reg="singula">singula</tp:taxon-name-part></tp:taxon-name></italic>, because only a female has been collected. The name is in nominative, feminine singular, agreeing in gender with the genus.</p></tp:treatment-sec><tp:treatment-sec sec-type="diagnosis" id="SECID0EEJAI"><title>Diagnosis.</title><p>Surface of the shell completely smooth. Anterior end with a deep incisure and posterior infold of the carapace with a broad shelf. Posterior end wider than anterior. Dorsal margin rounded. Lateral eye well developed with black pigmented ommatidia. Uropodal lamellae with nine claws.</p></tp:treatment-sec><tp:treatment-sec sec-type="description" id="SECID0EJJAI"><title>Description.</title><p><bold>Female.</bold> Shell (Fig. <xref ref-type="fig" rid="F8">8</xref>). Carapace oval, broadening at posterior, greatest height near middle, carapace length 1.25 mm, height 0.9 mm. Carapace smooth and without ornamentation.</p><fig id="F8" position="float" orientation="portrait"><object-id xmlns:xlink="http://www.w3.org/1999/xlink" content-type="doi" xlink:type="simple">10.3897/zookeys.1095.77996.figure8</object-id><object-id xmlns:xlink="http://www.w3.org/1999/xlink" content-type="arpha" xlink:type="simple">40517E7E-FCAA-57A0-8226-653D3E34BDB7</object-id><label>Figure 8.</label><caption><p>Light microscopy and scanning electron microscopy images of <italic><tp:taxon-name><tp:taxon-name-part taxon-name-part-type="genus" reg="Parasterope">Parasterope</tp:taxon-name-part><tp:taxon-name-part taxon-name-part-type="species" reg="singula">singula</tp:taxon-name-part></tp:taxon-name></italic> sp. nov. holotype female adult: <bold>a</bold> Lateral view from left valve <bold>b</bold> Internal view from left valve <bold>c</bold> External view.</p></caption><graphic xmlns:xlink="http://www.w3.org/1999/xlink" xlink:href="zookeys-1095-013-g008.jpg" position="float" orientation="portrait" xlink:type="simple" id="oo_672096.jpg"><uri content-type="original_file" xlink:type="simple">https://binary.pensoft.net/fig/672096</uri></graphic></fig><p><abbrev xmlns:xlink="http://www.w3.org/1999/xlink" xlink:title="first antenna" id="ABBRID0EVKAI" xlink:type="simple">A1</abbrev> (Fig. <xref ref-type="fig" rid="F8">8a</xref>). 1<sup>st</sup> joint: with no hair on broad surface. 2<sup>nd</sup> joint: one spinous dorsal seta, one short lateral bristle, and small proximal dorsal spines. 3<sup>rd</sup> joint: seven setae (one short ventral and six dorsal). 4<sup>th</sup> joint: three bristles (one long dorsal bristle and two short ventral bristles). 5<sup>th</sup> joint: sensory bristle with six filaments without short proximal terminal. 6<sup>th</sup> joint: one medial seta, attached to bottom of 7<sup>th</sup> joint boundary. 7<sup>th</sup> joint: a-bristle claw-like, bare; b-seta with marginal filaments; c-seta with marginal filaments. 8<sup>th</sup> joint: d-bristle absent; e-bristle bare with blunt tip; f- and g-bristles with marginal filaments.</p><p>Bellonci orange (Fig. <xref ref-type="fig" rid="F9">9b</xref>). Elongate with rounded tip with unclear constriction.</p><p><bold><italic>Eyes</italic>.</bold> Lateral eye with 18 ommatidia.</p><p><abbrev xmlns:xlink="http://www.w3.org/1999/xlink" xlink:title="second antenna" id="ABBRID0E5LAI" xlink:type="simple">A2</abbrev> (Fig. <xref ref-type="fig" rid="F9">9c, d</xref>). Protopodite: rounded without medial bristle. Endopodite (Fig. <xref ref-type="fig" rid="F9">9c</xref>): not strongly jointed, with long terminal bristle. Exopodite (Fig. <xref ref-type="fig" rid="F9">9d</xref>): 9-jointed; bristle of 2<sup>nd</sup> segment along ventral margin and spines along dorsal margin reaching 8<sup>th</sup> joint; 3<sup>rd</sup>–8<sup>th</sup> joints with natatory hairs and spines along proximal part of ventral margin. 9<sup>th</sup> article: four bristles (two long natatory and two short bristles). 4<sup>th</sup>–8<sup>th</sup> joints with minute spines at inner terminal corner.</p><fig id="F9" position="float" orientation="portrait"><object-id xmlns:xlink="http://www.w3.org/1999/xlink" content-type="doi" xlink:type="simple">10.3897/zookeys.1095.77996.figure9</object-id><object-id xmlns:xlink="http://www.w3.org/1999/xlink" content-type="arpha" xlink:type="simple">88A63308-06E8-59AC-B709-9BFD4C4F5E0D</object-id><label>Figure 9.</label><caption><p><italic><tp:taxon-name><tp:taxon-name-part taxon-name-part-type="genus" reg="Parasterope">Parasterope</tp:taxon-name-part><tp:taxon-name-part taxon-name-part-type="species" reg="singula">singula</tp:taxon-name-part></tp:taxon-name></italic> sp. nov. holotype female adult: <bold>a</bold><abbrev xmlns:xlink="http://www.w3.org/1999/xlink" xlink:title="first antenna" id="ABBRID0ERNAI" xlink:type="simple">A1</abbrev><bold>b</bold> bellonci organ <bold>c</bold><abbrev xmlns:xlink="http://www.w3.org/1999/xlink" xlink:title="second antenna" id="ABBRID0EZNAI" xlink:type="simple">A2</abbrev> endopodite <bold>d</bold><abbrev xmlns:xlink="http://www.w3.org/1999/xlink" xlink:title="second antenna" id="ABBRID0E6NAI" xlink:type="simple">A2</abbrev> exopodite <bold>e</bold><abbrev xmlns:xlink="http://www.w3.org/1999/xlink" xlink:title="mandibula" id="ABBRID0EFOAI" xlink:type="simple">Md</abbrev> basale and coxale endite <bold>f</bold><abbrev xmlns:xlink="http://www.w3.org/1999/xlink" xlink:title="mandibula" id="ABBRID0ELOAI" xlink:type="simple">Md</abbrev> basale endite <bold>g</bold><abbrev xmlns:xlink="http://www.w3.org/1999/xlink" xlink:title="mandibula" id="ABBRID0EROAI" xlink:type="simple">Md</abbrev> endopodite <bold>h</bold><abbrev xmlns:xlink="http://www.w3.org/1999/xlink" xlink:title="fifth limb" id="ABBRID0EXOAI" xlink:type="simple">L5</abbrev><bold>i</bold><abbrev xmlns:xlink="http://www.w3.org/1999/xlink" xlink:title="sixth limb" id="ABBRID0E4OAI" xlink:type="simple">L6</abbrev><bold>k</bold><abbrev xmlns:xlink="http://www.w3.org/1999/xlink" xlink:title="seventh limb" id="ABBRID0EDPAI" xlink:type="simple">L7</abbrev><bold>l</bold> F. Scale bar: 0.1 mm.</p></caption><graphic xmlns:xlink="http://www.w3.org/1999/xlink" xlink:href="zookeys-1095-013-g009.jpg" position="float" orientation="portrait" xlink:type="simple" id="oo_672097.jpg"><uri content-type="original_file" xlink:type="simple">https://binary.pensoft.net/fig/672097</uri></graphic></fig><p><abbrev xmlns:xlink="http://www.w3.org/1999/xlink" xlink:title="mandibula" id="ABBRID0EQPAI" xlink:type="simple">Md</abbrev> (Fig. <xref ref-type="fig" rid="F9">9e–g</xref>). Coxale endite (Fig. <xref ref-type="fig" rid="F9">9e</xref>) same as that on <italic><tp:taxon-name><tp:taxon-name-part taxon-name-part-type="genus" reg="Parasterope">P.</tp:taxon-name-part><tp:taxon-name-part taxon-name-part-type="species" reg="busanensis">busanensis</tp:taxon-name-part></tp:taxon-name></italic>. Basale (Fig. <xref ref-type="fig" rid="F9">9f</xref>): Basale endite with three spinous end bristles, four triaenid bristles with three spines excluding terminal pair, and two equal-length bare bristles. Basale dorsal margin with two long terminal setae, without mid-bristle; five rows of small spines on the broad surface near dorsal margin. Exopodite with hirsute tip and two small subterminal setae, exopodite almost same length as dorsal margin of first endopodite article. Endopodite (Fig. <xref ref-type="fig" rid="F9">9g</xref>): 1<sup>st</sup> joint: ventral margin with three bristles (two long with long marginal spines, and one shorter without spine or hair); 2<sup>nd</sup> joint: ventral margin: with three terminal bristles; dorsal margin: with stout a-, b-, c-, and d-bristles and without bristle proximal to a-bristle; one long e-bristle between b- and c-bristles; four medial bristles forming an oblique row adjacent to c-bristle; f-bristle between c- and d-bristles, long, bare; g-bristle longer than f-bristle. 3<sup>rd</sup> segment with a strong dorsal claw-like bristle without marginal spines, three juxtaposed stout bristles of equal length, and two thin bristles.</p><p><abbrev xmlns:xlink="http://www.w3.org/1999/xlink" xlink:title="maxillula" id="ABBRID0EXQAI" xlink:type="simple">Mxl</abbrev>. Endite I with three bristles. Endite II with three bristles. Basale: one dorsal medial distal bristle, two ventral medial proximal bristles. Endopodite: 1<sup>st</sup> with one short α-seta and one hairy β-seta; 2<sup>nd</sup> article with two terminal bristles.</p><p><abbrev xmlns:xlink="http://www.w3.org/1999/xlink" xlink:title="fifth limb" id="ABBRID0EBRAI" xlink:type="simple">L5</abbrev> (Fig. <xref ref-type="fig" rid="F9">9h</xref>). Ventral section with fan of long setae. Comb with spinous exopodal bristle just reaching past distal end of comb, one short slender bristle just ventral to base of stout bristle, one bristle near exopodal bristle stem, and four lateral bristles set back from edge at comb mid length.</p><p><abbrev xmlns:xlink="http://www.w3.org/1999/xlink" xlink:title="sixth limb" id="ABBRID0ELRAI" xlink:type="simple">L6</abbrev> (Fig. <xref ref-type="fig" rid="F9">9i</xref>). Unidentified number of endite bristle on the anterior margin. Lateral flap with hairs but no bristles. Anterior tip of skirt with two small bristles. Ventral and postero-ventral margin with 17 plumose bristles (one missing).</p><p><abbrev xmlns:xlink="http://www.w3.org/1999/xlink" xlink:title="seventh limb" id="ABBRID0EVRAI" xlink:type="simple">L7</abbrev> (Fig. <xref ref-type="fig" rid="F9">9k</xref>). Each limb with ten bristles. Four proximal and six distal bristles.</p><p>F (Fig. <xref ref-type="fig" rid="F9">9l</xref>). Each lamella with six claws plus three posterior claws bristle-like. A total of nine claws and bristles.</p><p><bold>Male.</bold> Not collected.</p></tp:treatment-sec><tp:treatment-sec sec-type="remarks" id="SECID0EHSAI"><title>Remarks.</title><p>The presence of rows of small spines on the broad surface near the dorsal margin of the <abbrev xmlns:xlink="http://www.w3.org/1999/xlink" xlink:title="mandibula" id="ABBRID0ENSAI" xlink:type="simple">Md</abbrev> basale is a unique feature of <italic><tp:taxon-name><tp:taxon-name-part taxon-name-part-type="genus" reg="Parasterope">Parasterope</tp:taxon-name-part><tp:taxon-name-part taxon-name-part-type="species" reg="singula">singula</tp:taxon-name-part></tp:taxon-name></italic>. Additionally, the number of bristles on the <abbrev xmlns:xlink="http://www.w3.org/1999/xlink" xlink:title="seventh limb" id="ABBRID0E3SAI" xlink:type="simple">L7</abbrev> (ten bristles: four on the terminal segment (two on each side), six on the proximal segments (three on each side) is less than in all other <italic><tp:taxon-name><tp:taxon-name-part taxon-name-part-type="genus" reg="Parasterope">Parasterope</tp:taxon-name-part></tp:taxon-name></italic> representatives. The new species is similar to <italic><tp:taxon-name><tp:taxon-name-part taxon-name-part-type="genus" reg="Parasterope">P.</tp:taxon-name-part><tp:taxon-name-part taxon-name-part-type="species" reg="mckenziei">mckenziei</tp:taxon-name-part></tp:taxon-name></italic>, described from Samar Province, Philippines (McKenzie, 1970) but differs in the following characters: the <abbrev xmlns:xlink="http://www.w3.org/1999/xlink" xlink:title="mandibula" id="ABBRID0ESTAI" xlink:type="simple">Md</abbrev> endopodite is without a proximal bristle next to the a-bristle, a character not known in any other <italic><tp:taxon-name><tp:taxon-name-part taxon-name-part-type="genus" reg="Parasterope">Parasterope</tp:taxon-name-part></tp:taxon-name></italic>, and the number of claws on UL (nine vs. seven).</p><p>The 2<sup>nd</sup> joint of the <abbrev xmlns:xlink="http://www.w3.org/1999/xlink" xlink:title="mandibula" id="ABBRID0EBUAI" xlink:type="simple">Md</abbrev> endopodite in <italic><tp:taxon-name><tp:taxon-name-part taxon-name-part-type="genus" reg="Parasterope">P.</tp:taxon-name-part><tp:taxon-name-part taxon-name-part-type="species" reg="singula">singula</tp:taxon-name-part></tp:taxon-name></italic> carries one oblique row of cleaning setae, also recorded in <italic><tp:taxon-name><tp:taxon-name-part taxon-name-part-type="genus" reg="Parasterope">P.</tp:taxon-name-part><tp:taxon-name-part taxon-name-part-type="species" reg="antyx">antyx</tp:taxon-name-part></tp:taxon-name></italic> Kornicker, 1989 from Bay of Biscay (Kornicker, 1989), <italic><tp:taxon-name><tp:taxon-name-part taxon-name-part-type="genus" reg="Parasterope">P.</tp:taxon-name-part><tp:taxon-name-part taxon-name-part-type="species" reg="gamma">gamma</tp:taxon-name-part></tp:taxon-name></italic> Kornicker, Harrison-Nelson &amp; Coles, 2007 from Hawaiian Islands (<xref ref-type="bibr" rid="B23">Kornicker et al. 2007</xref>), <italic><tp:taxon-name><tp:taxon-name-part taxon-name-part-type="genus" reg="Parasterope">P.</tp:taxon-name-part><tp:taxon-name-part taxon-name-part-type="species" reg="hulingsi">hulingsi</tp:taxon-name-part></tp:taxon-name></italic> Baker, 1978 from California (<xref ref-type="bibr" rid="B1">Baker 1978</xref>), <italic><tp:taxon-name><tp:taxon-name-part taxon-name-part-type="genus" reg="Parasterope">P.</tp:taxon-name-part><tp:taxon-name-part taxon-name-part-type="species" reg="jenseni">jenseni</tp:taxon-name-part></tp:taxon-name></italic> from Sagami Sea, Japan (<xref ref-type="bibr" rid="B33">Poulsen 1965</xref>), <italic><tp:taxon-name><tp:taxon-name-part taxon-name-part-type="genus" reg="Parasterope">P.</tp:taxon-name-part><tp:taxon-name-part taxon-name-part-type="species" reg="lagunicola">lagunicola</tp:taxon-name-part></tp:taxon-name></italic> Hartmann, 1984 from French Polynesia (<xref ref-type="bibr" rid="B10">Hartmann 1984</xref>), <italic><tp:taxon-name><tp:taxon-name-part taxon-name-part-type="genus" reg="Parasterope">P.</tp:taxon-name-part><tp:taxon-name-part taxon-name-part-type="species" reg="mckenziei">mckenziei</tp:taxon-name-part></tp:taxon-name></italic> from the Philippines (<xref ref-type="bibr" rid="B15">Kornicker 1970</xref>), <italic><tp:taxon-name><tp:taxon-name-part taxon-name-part-type="genus" reg="Parasterope">P.</tp:taxon-name-part><tp:taxon-name-part taxon-name-part-type="species" reg="muelleri">muelleri</tp:taxon-name-part></tp:taxon-name></italic> Skogsberg, 1920 from England (<xref ref-type="bibr" rid="B33">Poulsen 1965</xref>), <italic><tp:taxon-name><tp:taxon-name-part taxon-name-part-type="genus" reg="Parasterope">P.</tp:taxon-name-part><tp:taxon-name-part taxon-name-part-type="species" reg="prolixa">prolixa</tp:taxon-name-part></tp:taxon-name></italic> Kornicker, 1975 from Australia (<xref ref-type="bibr" rid="B16">Kornicker 1975</xref>), <italic><tp:taxon-name><tp:taxon-name-part taxon-name-part-type="genus" reg="Parasterope">P.</tp:taxon-name-part><tp:taxon-name-part taxon-name-part-type="species" reg="sequex">sequex</tp:taxon-name-part></tp:taxon-name></italic> Kornicker &amp; Poore, 1996 from Australia (<xref ref-type="bibr" rid="B22">Kornicker and Poore 1996</xref>), <italic><tp:taxon-name><tp:taxon-name-part taxon-name-part-type="genus" reg="Parasterope">P.</tp:taxon-name-part><tp:taxon-name-part taxon-name-part-type="species" reg="styx">styx</tp:taxon-name-part></tp:taxon-name></italic> from Chile (<xref ref-type="bibr" rid="B16">Kornicker 1975</xref>), and <italic><tp:taxon-name><tp:taxon-name-part taxon-name-part-type="genus" reg="Parasterope">P.</tp:taxon-name-part><tp:taxon-name-part taxon-name-part-type="species" reg="theta">theta</tp:taxon-name-part></tp:taxon-name></italic> from Waikïkï (<xref ref-type="bibr" rid="B23">Kornicker et al. 2007</xref>). The three other new species, <italic><tp:taxon-name><tp:taxon-name-part taxon-name-part-type="genus" reg="Parasterope">P.</tp:taxon-name-part><tp:taxon-name-part taxon-name-part-type="species" reg="busanensis">busanensis</tp:taxon-name-part></tp:taxon-name></italic>, <italic><tp:taxon-name><tp:taxon-name-part taxon-name-part-type="genus" reg="Parasterope">P.</tp:taxon-name-part><tp:taxon-name-part taxon-name-part-type="species" reg="sagami">sagami</tp:taxon-name-part></tp:taxon-name></italic>, and <italic><tp:taxon-name><tp:taxon-name-part taxon-name-part-type="genus" reg="Parasterope">P.</tp:taxon-name-part><tp:taxon-name-part taxon-name-part-type="species" reg="sohi">sohi</tp:taxon-name-part></tp:taxon-name></italic> also have two oblique rows. The exopodite of the <abbrev xmlns:xlink="http://www.w3.org/1999/xlink" xlink:title="second antenna" id="ABBRID0ES1AI" xlink:type="simple">A2</abbrev> in <italic><tp:taxon-name><tp:taxon-name-part taxon-name-part-type="genus" reg="Parasterope">P.</tp:taxon-name-part><tp:taxon-name-part taxon-name-part-type="species" reg="singula">singula</tp:taxon-name-part></tp:taxon-name></italic> and <italic><tp:taxon-name><tp:taxon-name-part taxon-name-part-type="genus" reg="Parasterope">P.</tp:taxon-name-part><tp:taxon-name-part taxon-name-part-type="species" reg="sohi">sohi</tp:taxon-name-part></tp:taxon-name></italic> carries minute spines at inner terminal corner on the 5<sup>th</sup>–8<sup>th</sup> joints, while these spines are present from the 1<sup>st</sup>–8<sup>th</sup> joints in <italic><tp:taxon-name><tp:taxon-name-part taxon-name-part-type="genus" reg="Parasterope">P.</tp:taxon-name-part><tp:taxon-name-part taxon-name-part-type="species" reg="busanensis">busanensis</tp:taxon-name-part></tp:taxon-name></italic> and <italic><tp:taxon-name><tp:taxon-name-part taxon-name-part-type="genus" reg="Parasterope">P.</tp:taxon-name-part><tp:taxon-name-part taxon-name-part-type="species" reg="sagami">sagami</tp:taxon-name-part></tp:taxon-name></italic>.</p><p>GenBank numbers 16S: <ext-link xmlns:xlink="http://www.w3.org/1999/xlink" ext-link-type="gen" xlink:href="OK048686" xlink:type="simple">OK048686</ext-link>, <ext-link xmlns:xlink="http://www.w3.org/1999/xlink" ext-link-type="gen" xlink:href="OK048687" xlink:type="simple">OK048687</ext-link>; 18S <ext-link xmlns:xlink="http://www.w3.org/1999/xlink" ext-link-type="gen" xlink:href="OK048723" xlink:type="simple">OK048723</ext-link>.</p></tp:treatment-sec><ref-list><ref id="B23"><mixed-citation xmlns:xlink="http://www.w3.org/1999/xlink" xlink:type="simple"><person-group><name name-style="western"><surname>Kornicker</surname><given-names>LS</given-names></name><name name-style="western"><surname>Harrison-Nelson</surname><given-names>E</given-names></name><name name-style="western"><surname>Coles</surname><given-names>SL</given-names></name></person-group> (<year>2007</year>) <article-title><tp:taxon-name><tp:taxon-name-part taxon-name-part-type="class">Ostracoda</tp:taxon-name-part></tp:taxon-name> (<tp:taxon-name><tp:taxon-name-part taxon-name-part-type="suborder">Myodocopina</tp:taxon-name-part></tp:taxon-name>) from O‘ahu and French Frigate Shoals, Hawaiian Islands.</article-title><source>Bishop Museum bulletin in Zoology</source><volume>8</volume>: <fpage>1</fpage>–<lpage>128</lpage>.</mixed-citation></ref><ref id="B1"><mixed-citation xmlns:xlink="http://www.w3.org/1999/xlink" xlink:type="simple"><person-group><name name-style="western"><surname>Baker</surname><given-names>JH</given-names></name></person-group> (<year>1978</year>) <article-title>Two new species of <italic><tp:taxon-name><tp:taxon-name-part taxon-name-part-type="genus">Parasterope</tp:taxon-name-part></tp:taxon-name></italic> (<tp:taxon-name><tp:taxon-name-part taxon-name-part-type="suborder">Myodocopina</tp:taxon-name-part></tp:taxon-name>, <tp:taxon-name><tp:taxon-name-part taxon-name-part-type="class">Ostracoda</tp:taxon-name-part></tp:taxon-name>) from southern California.</article-title><source>Crustaceana</source><volume>35</volume>(<issue>2</issue>): <fpage>139</fpage>–<lpage>151</lpage>. <ext-link xlink:href="10.1163/156854078X00042" ext-link-type="doi" xlink:type="simple">https://doi.org/10.1163/156854078X00042</ext-link></mixed-citation></ref><ref id="B33"><mixed-citation xmlns:xlink="http://www.w3.org/1999/xlink" xlink:type="simple"><person-group><name name-style="western"><surname>Poulsen</surname><given-names>EM</given-names></name></person-group> (<year>1965</year>) <tp:taxon-name><tp:taxon-name-part taxon-name-part-type="class">Ostracoda</tp:taxon-name-part></tp:taxon-name> - <tp:taxon-name><tp:taxon-name-part taxon-name-part-type="subclass">Myodocopa</tp:taxon-name-part></tp:taxon-name>, Part II: <tp:taxon-name><tp:taxon-name-part taxon-name-part-type="order">Cypridiniformes</tp:taxon-name-part></tp:taxon-name> - <tp:taxon-name><tp:taxon-name-part taxon-name-part-type="family">Rutidermatidae</tp:taxon-name-part></tp:taxon-name>, <tp:taxon-name><tp:taxon-name-part taxon-name-part-type="family">Sarsiellidae</tp:taxon-name-part></tp:taxon-name> and <tp:taxon-name><tp:taxon-name-part taxon-name-part-type="family">Asteropidae</tp:taxon-name-part></tp:taxon-name>. Dana Report Carlsberg Foundation (65): 1–484.</mixed-citation></ref><ref id="B10"><mixed-citation xmlns:xlink="http://www.w3.org/1999/xlink" xlink:type="simple"><person-group><name name-style="western"><surname>Hartmann</surname><given-names>G</given-names></name></person-group> (<year>1984</year>) <article-title>Zur Kenntnis der Ostracoden der polynesischen Inseln Huahiné (Gesellschaftsinseln) und Rangiroa (Tuamotu-Inseln). Mit Bemerkungen zur Verbreitung und Ausbreitung litoraler Ostracoden und einer Übersicht über die bislang auf den pazifischen Inseln gefunden.</article-title><source>Mitteilungen aus dem Hamburgischen Zoologischen Museum und Institut</source><volume>81</volume>: <fpage>117</fpage>–<lpage>169</lpage>.</mixed-citation></ref><ref id="B15"><mixed-citation xmlns:xlink="http://www.w3.org/1999/xlink" xlink:type="simple"><person-group><name name-style="western"><surname>Kornicker</surname><given-names>LS</given-names></name></person-group> (<year>1970</year>) <article-title>Myodocopid <tp:taxon-name><tp:taxon-name-part taxon-name-part-type="class">Ostracoda</tp:taxon-name-part></tp:taxon-name> (<tp:taxon-name><tp:taxon-name-part taxon-name-part-type="superfamily">Cypridinacea</tp:taxon-name-part></tp:taxon-name>) from the Philippine Islands.</article-title><source>Smithsonian Contributions to Zoology</source><volume>39</volume>: <fpage>1</fpage>–<lpage>32</lpage>. <ext-link xlink:href="10.5479/si.00810282.39" ext-link-type="doi" xlink:type="simple">https://doi.org/10.5479/si.00810282.39</ext-link></mixed-citation></ref><ref id="B16"><mixed-citation xmlns:xlink="http://www.w3.org/1999/xlink" xlink:type="simple"><person-group><name name-style="western"><surname>Kornicker</surname><given-names>LS</given-names></name></person-group> (<year>1975</year>) <article-title>Antarctic <tp:taxon-name><tp:taxon-name-part taxon-name-part-type="class">Ostracoda</tp:taxon-name-part></tp:taxon-name> (<tp:taxon-name><tp:taxon-name-part taxon-name-part-type="suborder">Myodocopina</tp:taxon-name-part></tp:taxon-name>), Part 2.</article-title><source>Smithsonian Contributions to Zoology</source><volume>163</volume>: <fpage>375</fpage>–<lpage>720</lpage>. <ext-link xlink:href="10.5479/si.00810282.163" ext-link-type="doi" xlink:type="simple">https://doi.org/10.5479/si.00810282.163</ext-link></mixed-citation></ref><ref id="B22"><mixed-citation xmlns:xlink="http://www.w3.org/1999/xlink" xlink:type="simple"><person-group><name name-style="western"><surname>Kornicker</surname><given-names>LS</given-names></name><name name-style="western"><surname>Poore</surname><given-names>GC</given-names></name></person-group> (<year>1996</year>) <article-title><tp:taxon-name><tp:taxon-name-part taxon-name-part-type="class">Ostracoda</tp:taxon-name-part></tp:taxon-name> (<tp:taxon-name><tp:taxon-name-part taxon-name-part-type="suborder">Myodocopina</tp:taxon-name-part></tp:taxon-name>) of the SE Australian Continental Slope: Part 3.</article-title><source>Smithsonian Contributions to Zoology</source><volume>573</volume>: <fpage>1</fpage>–<lpage>186</lpage>. <ext-link xlink:href="10.5479/si.00810282.573" ext-link-type="doi" xlink:type="simple">https://doi.org/10.5479/si.00810282.573</ext-link></mixed-citation></ref></ref-list></tp:taxon-treatment>
