# Supplementary material for: ﻿Four new Parasterope (Ostracoda, Myodocopina) from the Northwest Pacific and their phylogeny based on 16S rRNA
Source: Zookeys. 2022 Apr 13;1095:13–42. doi: 10.3897/zookeys.1095.77996 (PMC9021157; doi:10.3897/zookeys.1095.77996)
Supplement: XML Treatment for Parasterope sohi [file zookeys.1095.77996-treatment4.xml]

<!DOCTYPE tp:taxon-treatment
  PUBLIC "-//TaxonX//DTD Taxonomic Treatment Publishing DTD v0 20100105//EN" "tax-treatment-NSO.dtd">
<tp:taxon-treatment xmlns:tp="http://www.plazi.org/taxpub"><tp:treatment-meta><kwd-group><label>Taxon classification</label><kwd>
                <named-content content-type="kingdom">Animalia</named-content>
              </kwd><kwd>
                <named-content content-type="order">Myodocopida</named-content>
              </kwd><kwd>
                <named-content content-type="family">Cylindroleberididae</named-content>
              </kwd></kwd-group><mixed-citation publication-type="journal"><person-group><name><surname>Pham</surname><given-names>Huyen T. M.</given-names></name><name><surname>Karanovic</surname><given-names>Ivana</given-names></name></person-group><article-title>﻿Four new <italic><tp:taxon-name><tp:taxon-name-part taxon-name-part-type="genus" reg="Parasterope">Parasterope</tp:taxon-name-part></tp:taxon-name></italic> (<tp:taxon-name><tp:taxon-name-part taxon-name-part-type="class">Ostracoda</tp:taxon-name-part></tp:taxon-name>, <tp:taxon-name><tp:taxon-name-part taxon-name-part-type="suborder">Myodocopina</tp:taxon-name-part></tp:taxon-name>) from the Northwest Pacific and their phylogeny based on 16S rRNA</article-title><source>Zookeys</source><day>13</day><month>04</month><year>2022</year><volume>1095</volume><fpage>13</fpage><lpage>42</lpage><pub-id pub-id-type="doi">10.3897/zookeys.1095.77996</pub-id></mixed-citation></tp:treatment-meta><tp:nomenclature><label>﻿</label><tp:taxon-name>
              <object-id xmlns:xlink="http://www.w3.org/1999/xlink" content-type="arpha" xlink:type="simple">1419F8FA-9E29-5D88-958E-A7676BDB9122</object-id>
              <tp:taxon-name-part taxon-name-part-type="genus" reg="Parasterope">Parasterope</tp:taxon-name-part>
              <tp:taxon-name-part taxon-name-part-type="species" reg="sohi">sohi</tp:taxon-name-part>
              <object-id xmlns:xlink="http://www.w3.org/1999/xlink" content-type="zoobank" xlink:type="simple">http://zoobank.org/94451EAB-B789-4279-9CB7-585F59753729</object-id>
            </tp:taxon-name><tp:taxon-status xmlns:xlink="http://www.w3.org/1999/xlink" xlink:type="simple">sp. nov.</tp:taxon-status><xref ref-type="fig" rid="F10">Figs 10</xref><xref ref-type="fig" rid="F11">, 11</xref></tp:nomenclature><tp:treatment-sec sec-type="material" id="SECID0EM5AI"><title>Specimens examined.</title><p><bold><italic>Holotype</italic></bold> female dissected on one slide, shells on <abbrev xmlns:xlink="http://www.w3.org/1999/xlink" xlink:title="scanning electron microscope" id="ABBRID0EX5AI" xlink:type="simple">SEM</abbrev> stub (<named-content xmlns:xlink="http://www.w3.org/1999/xlink" content-type="dwc:institutional_code" xlink:title="National Institute of the Biological Resources" xlink:href="http://grbio.org/institution/national-institute-biological-resources-0" xlink:type="simple">NIBR</named-content> IV 0000887834). The sample was collected from the type locality: South Korea, Maemul Island, <named-content xmlns:xlink="http://www.w3.org/1999/xlink" content-type="dwc:verbatimCoordinates" xlink:type="simple"><named-content content-type="geo-json" specific-use="{&#34;type&#34;:&#34;Point&#34;,&#34;coordinates&#34;:[128.731778,34.533444]}" id="NCID0ED6AI" xlink:type="simple">34°32'00.4"N, 128°43'54.4"E</named-content></named-content>, by Ho Young Soh on 25<sup>th</sup> July 2011.</p></tp:treatment-sec><tp:treatment-sec sec-type="etymology" id="SECID0EK6AI"><title>Etymology.</title><p>The species named after Prof. Ho-young Soh (Faculty of Marin Technology, Chonam National University, Jeonnam, Korea), whom we are greatly indebted to for collecting and providing samples for this publication.</p></tp:treatment-sec><tp:treatment-sec sec-type="diagnosis" id="SECID0EP6AI"><title>Diagnosis.</title><p>Carapace elongated. Surface of the shell completely smooth. Posterior end with a short, rounded incisure, while the anterior has relatively deep incisure. Dorsal and ventral margins rounded. Posterior end wider than anterior. Lateral eye well developed with black pigmented ommatidia.</p></tp:treatment-sec><tp:treatment-sec sec-type="description" id="SECID0EU6AI"><title>Description.</title><p><bold>Female.</bold> Shell (Fig. <xref ref-type="fig" rid="F10">10</xref>). Carapace oval, broadening at posterior, greatest height near middle, carapace length 1.48 mm, height 0.98 mm. Carapace smooth and without ornamentation.</p><fig id="F10" position="float" orientation="portrait"><object-id xmlns:xlink="http://www.w3.org/1999/xlink" content-type="doi" xlink:type="simple">10.3897/zookeys.1095.77996.figure10</object-id><object-id xmlns:xlink="http://www.w3.org/1999/xlink" content-type="arpha" xlink:type="simple">0A6F2DBF-9D7A-5287-B18C-B0AD9916CDD5</object-id><label>Figure 10.</label><caption><p>Light microscopy and scanning electron microscopy images of <italic><tp:taxon-name><tp:taxon-name-part taxon-name-part-type="genus" reg="Parasterope">Parasterope</tp:taxon-name-part><tp:taxon-name-part taxon-name-part-type="species" reg="sohi">sohi</tp:taxon-name-part></tp:taxon-name></italic> sp. nov. holotype female adult: <bold>a</bold> External view <bold>b</bold> Lateral view from left valve <bold>c</bold> Anterior of left valve from inside showing bristles of infold.</p></caption><graphic xmlns:xlink="http://www.w3.org/1999/xlink" xlink:href="zookeys-1095-013-g010.jpg" position="float" orientation="portrait" xlink:type="simple" id="oo_672098.jpg"><uri content-type="original_file" xlink:type="simple">https://binary.pensoft.net/fig/672098</uri></graphic></fig><p><abbrev xmlns:xlink="http://www.w3.org/1999/xlink" xlink:title="first antenna" id="ABBRID0EABBI" xlink:type="simple">A1</abbrev> (Fig. <xref ref-type="fig" rid="F11">11a</xref>). 1<sup>st</sup> joint: with no hair on broad surface and longer than 2<sup>nd</sup> joint. 2<sup>nd</sup> joint without spines along dorsal or ventral margin, one spinous dorsal seta, one short lateral bristle. 3<sup>rd</sup> joint: seven setae (one short ventral and six dorsal). 4<sup>th</sup> joint: three bristles (one long dorsal and two short ventral bristles). 5<sup>th</sup> joint: sensory bristle with six filaments without short proximal terminal. 6<sup>th</sup> joint: one medial seta, attached to bottom of 7<sup>th</sup> joint boundary. 7<sup>th</sup> joint: a-bristle claw-like, bare; b-seta with marginal filaments; c-seta with marginal filaments. 8<sup>th</sup> joint: d-bristle absent; e-bristle bare, with blunt tip; f- and g-bristles with marginal filaments.</p><fig id="F11" position="float" orientation="portrait"><object-id xmlns:xlink="http://www.w3.org/1999/xlink" content-type="doi" xlink:type="simple">10.3897/zookeys.1095.77996.figure11</object-id><object-id xmlns:xlink="http://www.w3.org/1999/xlink" content-type="arpha" xlink:type="simple">8F515BB0-0851-508F-B0AC-C76C544F734B</object-id><label>Figure 11.</label><caption><p><italic><tp:taxon-name><tp:taxon-name-part taxon-name-part-type="genus" reg="Parasterope">Parasterope</tp:taxon-name-part><tp:taxon-name-part taxon-name-part-type="species" reg="sohi">sohi</tp:taxon-name-part></tp:taxon-name></italic> sp. nov. holotype female adult: <bold>a</bold><abbrev xmlns:xlink="http://www.w3.org/1999/xlink" xlink:title="first antenna" id="ABBRID0ERCBI" xlink:type="simple">A1</abbrev><bold>b</bold> bellonci organe <bold>c</bold><abbrev xmlns:xlink="http://www.w3.org/1999/xlink" xlink:title="second antenna" id="ABBRID0EZCBI" xlink:type="simple">A2</abbrev> endopodite <bold>d</bold><abbrev xmlns:xlink="http://www.w3.org/1999/xlink" xlink:title="second antenna" id="ABBRID0E6CBI" xlink:type="simple">A2</abbrev> exopodite <bold>e</bold><abbrev xmlns:xlink="http://www.w3.org/1999/xlink" xlink:title="mandibula" id="ABBRID0EFDBI" xlink:type="simple">Md</abbrev> basale endite <bold>f</bold><abbrev xmlns:xlink="http://www.w3.org/1999/xlink" xlink:title="mandibula" id="ABBRID0ELDBI" xlink:type="simple">Md</abbrev> endopodite. Scale bar: 0.1 mm.</p></caption><graphic xmlns:xlink="http://www.w3.org/1999/xlink" xlink:href="zookeys-1095-013-g011.jpg" position="float" orientation="portrait" xlink:type="simple" id="oo_672099.jpg"><uri content-type="original_file" xlink:type="simple">https://binary.pensoft.net/fig/672099</uri></graphic></fig><p>Bellonci orange (Fig. <xref ref-type="fig" rid="F11">11b</xref>). Elongate with rounded tip with unclear constriction.</p><p><bold><italic>Eyes</italic>.</bold> Lateral eye with 15 ommatidia.</p><p><abbrev xmlns:xlink="http://www.w3.org/1999/xlink" xlink:title="second antenna" id="ABBRID0EDEBI" xlink:type="simple">A2</abbrev> (Fig. <xref ref-type="fig" rid="F11">11c, d</xref>). Protopodite: rounded. Endopodite (Fig. <xref ref-type="fig" rid="F11">11c</xref>): 2-jointed, with long terminal bristle, ~ 1/3 of stem length. Exopodite (Fig. <xref ref-type="fig" rid="F11">11d</xref>): 9-jointed; bristle of 2<sup>nd</sup> segment along ventral margin and spines along dorsal margin reaching 8<sup>th</sup> joint; 3<sup>th</sup>–8<sup>th</sup> joints with natatory hairs and spines along proximal part of ventral margin. 9<sup>th</sup> article: four bristles (two long natatory and two short bristles). 5<sup>th</sup>–8<sup>th</sup> joints with minute spines at inner terminal corner.</p><p><abbrev xmlns:xlink="http://www.w3.org/1999/xlink" xlink:title="mandibula" id="ABBRID0EDFBI" xlink:type="simple">Md</abbrev> (Fig. <xref ref-type="fig" rid="F11">11e, f</xref>). Coxale endite same as that on <italic><tp:taxon-name><tp:taxon-name-part taxon-name-part-type="genus" reg="Parasterope">P.</tp:taxon-name-part><tp:taxon-name-part taxon-name-part-type="species" reg="busanensis">busanensis</tp:taxon-name-part></tp:taxon-name></italic> and <italic><tp:taxon-name><tp:taxon-name-part taxon-name-part-type="genus" reg="Parasterope">P.</tp:taxon-name-part><tp:taxon-name-part taxon-name-part-type="species" reg="singula">singula</tp:taxon-name-part></tp:taxon-name></italic>. Basal endite (Fig. <xref ref-type="fig" rid="F11">11e</xref>) with six spinous end bristles and one triaenid bristle with three spines excluding terminal pair. Basale dorsal margin with two long terminal setae, without mid-bristle. Exopodite with spine-like tip and small subterminal setae, exopodite just reaching past end of dorsal margin of the 1<sup>st</sup> endopodite article. Endopodite (Fig. <xref ref-type="fig" rid="F11">11f</xref>): 1<sup>st</sup> joint: ventral margin with three long bristles with long marginal spines; 2<sup>nd</sup> joint: ventral margin: with three terminal bristles; dorsal margin: with stout a-, b-, c-, and d-bristles and with one short bristle proximal to a-bristle (missing on drawing line figure); one long e-bristle between b- and c-bristles; four medial cleaning bristles forming an oblique adjacent to b-bristle; five medial bristles forming an oblique row adjacent to c-bristle; f-bristle between c- and d-bristles, long, bare; g-bristle longer than f-bristle. 3<sup>rd</sup> segment with a strong dorsal claw-like bristle without marginal spines, three juxtaposed stout bristles of equal length, and two thin bristles.</p><p><abbrev xmlns:xlink="http://www.w3.org/1999/xlink" xlink:title="maxillula" id="ABBRID0ETGBI" xlink:type="simple">Mxl</abbrev>. Endite unknown. Basale: one dorsal medial distal bristle. Endopodite: 1<sup>st</sup> with one short α-seta and one hairy β-seta; 2<sup>nd</sup> article with two terminal bristles.</p><p><abbrev xmlns:xlink="http://www.w3.org/1999/xlink" xlink:title="fifth limb" id="ABBRID0E4GBI" xlink:type="simple">L5</abbrev>. Unknown.</p><p><abbrev xmlns:xlink="http://www.w3.org/1999/xlink" xlink:title="sixth limb" id="ABBRID0EDHBI" xlink:type="simple">L6</abbrev>. Unknown.</p><p><abbrev xmlns:xlink="http://www.w3.org/1999/xlink" xlink:title="seventh limb" id="ABBRID0EJHBI" xlink:type="simple">L7</abbrev>. Unknown.</p><p>F. Unknown.</p><p><bold>Male.</bold> Not collected.</p></tp:treatment-sec><tp:treatment-sec sec-type="remarks" id="SECID0ESHBI"><title>Remarks.</title><p>The new species <italic><tp:taxon-name><tp:taxon-name-part taxon-name-part-type="genus" reg="Parasterope">Parasterope</tp:taxon-name-part><tp:taxon-name-part taxon-name-part-type="species" reg="sohi">sohi</tp:taxon-name-part></tp:taxon-name></italic> sp. nov. is poorly known because of the missing <abbrev xmlns:xlink="http://www.w3.org/1999/xlink" xlink:title="fifth limb" id="ABBRID0EDIBI" xlink:type="simple">L5</abbrev>, <abbrev xmlns:xlink="http://www.w3.org/1999/xlink" xlink:title="sixth limb" id="ABBRID0EHIBI" xlink:type="simple">L6</abbrev>, <abbrev xmlns:xlink="http://www.w3.org/1999/xlink" xlink:title="seventh limb" id="ABBRID0ELIBI" xlink:type="simple">L7</abbrev>, and furca but we propose a new name because of the presence of the combination of the following characters: <abbrev xmlns:xlink="http://www.w3.org/1999/xlink" xlink:title="first antenna" id="ABBRID0EPIBI" xlink:type="simple">A1</abbrev> sensory bristle carry 0+6 filaments; exopodite of <abbrev xmlns:xlink="http://www.w3.org/1999/xlink" xlink:title="mandibula" id="ABBRID0ETIBI" xlink:type="simple">Md</abbrev> is unusually long; and the <abbrev xmlns:xlink="http://www.w3.org/1999/xlink" xlink:title="mandibula" id="ABBRID0EXIBI" xlink:type="simple">Md</abbrev> endopodite has the e-bristle. In majority of <italic><tp:taxon-name><tp:taxon-name-part taxon-name-part-type="genus" reg="Parasterope">Parasterope</tp:taxon-name-part></tp:taxon-name></italic> described so far, the mandible exopodite is at most longer than ½ length of the dorsal margin of the 1<sup>st</sup> endopodite joint; in <italic><tp:taxon-name><tp:taxon-name-part taxon-name-part-type="genus" reg="Parasterope">P.</tp:taxon-name-part><tp:taxon-name-part taxon-name-part-type="species" reg="sohi">sohi</tp:taxon-name-part></tp:taxon-name></italic> the exopodite length is greater than the length of the dorsal margin of the 1<sup>st</sup> endopodite joint. Other species with such a long exopodite include <italic><tp:taxon-name><tp:taxon-name-part taxon-name-part-type="genus" reg="Parasterope">P.</tp:taxon-name-part><tp:taxon-name-part taxon-name-part-type="species" reg="lagunicola">lagunicola</tp:taxon-name-part></tp:taxon-name></italic> from French Polynesia (<xref ref-type="bibr" rid="B10">Hartmann 1984</xref>), <italic><tp:taxon-name><tp:taxon-name-part taxon-name-part-type="genus" reg="Parasterope">P.</tp:taxon-name-part><tp:taxon-name-part taxon-name-part-type="species" reg="omega">omega</tp:taxon-name-part></tp:taxon-name></italic> Kornicker, Harrison-Nelson &amp; Coles, 2007 from Hawaiian Islands (<xref ref-type="bibr" rid="B23">Kornicker, Harrison-Nelson and Coles 2007</xref>), and <italic><tp:taxon-name><tp:taxon-name-part taxon-name-part-type="genus" reg="Parasterope">P.</tp:taxon-name-part><tp:taxon-name-part taxon-name-part-type="species" reg="sohni">sohni</tp:taxon-name-part></tp:taxon-name></italic> Kornicker &amp; Caraion, 1974 from West Africa (<xref ref-type="bibr" rid="B20">Kornicker and Caraion 1974</xref>). However, the first two species have small proximal spines on <abbrev xmlns:xlink="http://www.w3.org/1999/xlink" xlink:title="first antenna" id="ABBRID0E1KBI" xlink:type="simple">A1</abbrev>, absent in <italic><tp:taxon-name><tp:taxon-name-part taxon-name-part-type="genus" reg="Parasterope">P.</tp:taxon-name-part><tp:taxon-name-part taxon-name-part-type="species" reg="sohi">sohi.</tp:taxon-name-part></tp:taxon-name></italic> The last species has a mid-bristle on the dorsal margin of the basale, absent in <italic><tp:taxon-name><tp:taxon-name-part taxon-name-part-type="genus" reg="Parasterope">P.</tp:taxon-name-part><tp:taxon-name-part taxon-name-part-type="species" reg="sohi">sohi</tp:taxon-name-part></tp:taxon-name></italic>. Also, <italic><tp:taxon-name><tp:taxon-name-part taxon-name-part-type="genus" reg="Parasterope">P.</tp:taxon-name-part><tp:taxon-name-part taxon-name-part-type="species" reg="sohi">sohi</tp:taxon-name-part></tp:taxon-name></italic> differs from another <italic><tp:taxon-name><tp:taxon-name-part taxon-name-part-type="genus" reg="Parasterope">Parasterope</tp:taxon-name-part></tp:taxon-name></italic> species by having six spinous end bristles and one triaenid bristle on the endite of the <abbrev xmlns:xlink="http://www.w3.org/1999/xlink" xlink:title="mandibula" id="ABBRID0EGMBI" xlink:type="simple">Md</abbrev> basale. All other <italic><tp:taxon-name><tp:taxon-name-part taxon-name-part-type="genus" reg="Parasterope">Parasterope</tp:taxon-name-part></tp:taxon-name></italic> species are armed with at least four triaenid bristles.</p><p>GenBank number 16S: <ext-link xmlns:xlink="http://www.w3.org/1999/xlink" ext-link-type="gen" xlink:href="OK048685" xlink:type="simple">OK048685</ext-link>. 18S could not be obtained.</p></tp:treatment-sec><ref-list><ref id="B10"><mixed-citation xmlns:xlink="http://www.w3.org/1999/xlink" xlink:type="simple"><person-group><name name-style="western"><surname>Hartmann</surname><given-names>G</given-names></name></person-group> (<year>1984</year>) <article-title>Zur Kenntnis der Ostracoden der polynesischen Inseln Huahiné (Gesellschaftsinseln) und Rangiroa (Tuamotu-Inseln). Mit Bemerkungen zur Verbreitung und Ausbreitung litoraler Ostracoden und einer Übersicht über die bislang auf den pazifischen Inseln gefunden.</article-title><source>Mitteilungen aus dem Hamburgischen Zoologischen Museum und Institut</source><volume>81</volume>: <fpage>117</fpage>–<lpage>169</lpage>.</mixed-citation></ref><ref id="B23"><mixed-citation xmlns:xlink="http://www.w3.org/1999/xlink" xlink:type="simple"><person-group><name name-style="western"><surname>Kornicker</surname><given-names>LS</given-names></name><name name-style="western"><surname>Harrison-Nelson</surname><given-names>E</given-names></name><name name-style="western"><surname>Coles</surname><given-names>SL</given-names></name></person-group> (<year>2007</year>) <article-title><tp:taxon-name><tp:taxon-name-part taxon-name-part-type="class">Ostracoda</tp:taxon-name-part></tp:taxon-name> (<tp:taxon-name><tp:taxon-name-part taxon-name-part-type="suborder">Myodocopina</tp:taxon-name-part></tp:taxon-name>) from O‘ahu and French Frigate Shoals, Hawaiian Islands.</article-title><source>Bishop Museum bulletin in Zoology</source><volume>8</volume>: <fpage>1</fpage>–<lpage>128</lpage>.</mixed-citation></ref><ref id="B20"><mixed-citation xmlns:xlink="http://www.w3.org/1999/xlink" xlink:type="simple"><person-group><name name-style="western"><surname>Kornicker</surname><given-names>LS</given-names></name><name name-style="western"><surname>Caraion</surname><given-names>FE</given-names></name></person-group> (<year>1974</year>) <article-title>West African Myodocopid <tp:taxon-name><tp:taxon-name-part taxon-name-part-type="class">Ostracoda</tp:taxon-name-part></tp:taxon-name> (<tp:taxon-name><tp:taxon-name-part taxon-name-part-type="family">Cylindroleberididae</tp:taxon-name-part></tp:taxon-name>).</article-title><source>Smithsonian Contributions to Zoology</source><volume>179</volume>: <fpage>1</fpage>–<lpage>88</lpage>.</mixed-citation></ref></ref-list></tp:taxon-treatment>
